# Supplementary material for: Deciphering the causal association and underlying transcriptional mechanisms between telomere length and abdominal aortic aneurysm
Source: Front Immunol. 2024 Aug 21;15:1438838. doi: 10.3389/fimmu.2024.1438838 (PMC11371612; doi:10.3389/fimmu.2024.1438838)
Supplement: Supplementary file 1 [file DataSheet1.xlsx]

## Sheet: Table S1
Table S1. Detailed information for genome-wide association studies involved in the present Mendelian Randomization study.
Phenotype	Consortium or study	Year	Sample size	Ancestry	Data source
Telomere length	NA	2021	472174	European	https://gwas.mrcieu.ac.uk/datasets/ieu-b-4879/
Abodominal arotic aneurysm	FinnGen	2022	292186	European	https://risteys.finregistry.fi/endpoints/I9_ABAORTANEUR

## Sheet: Table S2
Table S2. Characteristics of the IVs for the telomere length at the genome-wide significance level (p < 5e-8)
Exposure	Chr	Position	EA	OA	SNP	Beta	SE	pval	ID	Samplesize	F-statistic
Telomere length	1	41231032	A	G	rs3767952	0.0134472	0.00238826	1.8e-08	ieu-b-4879	472174	31.703
Telomere length	1	110910397	T	G	rs4498805	0.0150601	0.00200376	5.7e-14	ieu-b-4879	472174	56.4891
Telomere length	1	226577306	T	C	rs932002	-0.0402052	0.00279667	7.3e-47	ieu-b-4879	472174	206.672
Telomere length	1	20916238	A	G	rs66731853	-0.0177791	0.00215421	1.5e-16	ieu-b-4879	472174	68.1151
Telomere length	1	114419489	T	C	rs11584821	-0.0306517	0.00263623	3e-31	ieu-b-4879	472174	135.189
Telomere length	1	185315067	T	C	rs6659669	-0.0117091	0.00205167	1.1e-08	ieu-b-4879	472174	32.5711
Telomere length	1	768253	C	A	rs2977608	0.0129483	0.00233716	3e-08	ieu-b-4879	472174	30.6937
Telomere length	1	32279629	A	G	rs6669563	0.0182358	0.00202476	2.1e-19	ieu-b-4879	472174	81.1153
Telomere length	1	92842367	C	A	rs139795227	0.0599379	0.00873247	6.7e-12	ieu-b-4879	472174	47.1117
Telomere length	1	146741960	C	A	rs11579626	0.0265113	0.00357752	1.3e-13	ieu-b-4879	472174	54.9159
Telomere length	1	151402045	G	A	rs6587577	-0.0182148	0.0026359	4.8e-12	ieu-b-4879	472174	47.7519
Telomere length	2	43588302	C	T	rs6751209	-0.0140465	0.00248465	1.6e-08	ieu-b-4879	472174	31.9599
Telomere length	2	54473646	T	C	rs188918174	0.0403062	0.00543604	1.2e-13	ieu-b-4879	472174	54.9767
Telomere length	2	17841243	C	A	rs2555104	-0.0139717	0.00203498	6.6e-12	ieu-b-4879	472174	47.1388
Telomere length	2	58979879	A	G	rs77732866	0.0177942	0.00290595	9.2e-10	ieu-b-4879	472174	37.4956
Telomere length	3	49936102	C	T	rs2230590	-0.0158022	0.00200806	3.6e-15	ieu-b-4879	472174	61.9272
Telomere length	3	72891547	C	A	rs78491606	-0.0756311	0.00741168	1.9e-24	ieu-b-4879	472174	104.128
Telomere length	3	138244400	T	C	rs9878436	-0.0143407	0.00201819	1.2e-12	ieu-b-4879	472174	50.4913
Telomere length	3	169486508	A	G	rs35446936	-0.0940025	0.00232918	1e-200	ieu-b-4879	472174	1628.82
Telomere length	3	197842892	C	T	rs112394943	-0.0198961	0.00281641	1.6e-12	ieu-b-4879	472174	49.905
Telomere length	3	101267385	C	T	rs13062095	0.0138552	0.00214113	9.7e-11	ieu-b-4879	472174	41.8735
Telomere length	3	160042459	T	G	rs4616688	-0.0173476	0.00200198	4.5e-18	ieu-b-4879	472174	75.0861
Telomere length	3	170263320	G	A	rs6790988	0.0145728	0.00228428	1.8e-10	ieu-b-4879	472174	40.6993
Telomere length	3	24347800	C	T	rs869785	-0.0147303	0.00212801	4.4e-12	ieu-b-4879	472174	47.9155
Telomere length	3	128215821	A	G	rs6776756	-0.0174439	0.00203747	1.1e-17	ieu-b-4879	472174	73.3001
Telomere length	4	9920347	C	T	rs10805346	0.0117072	0.00202147	7e-09	ieu-b-4879	472174	33.5406
Telomere length	4	164028105	A	G	rs6536702	0.0534148	0.00238875	9.4e-111	ieu-b-4879	472174	500.014
Telomere length	4	7044380	T	C	rs871134	-0.0182986	0.0020263	1.7e-19	ieu-b-4879	472174	81.5508
Telomere length	4	48843372	G	A	rs4695407	0.0141511	0.00199925	1.5e-12	ieu-b-4879	472174	50.101
Telomere length	4	2255063	G	A	rs2282764	-0.0224234	0.00289392	9.3e-15	ieu-b-4879	472174	60.0385
Telomere length	5	1285974	A	C	rs7705526	0.0776022	0.00216124	1e-200	ieu-b-4879	472174	1289.26
Telomere length	5	77973	A	G	rs73730598	0.0273632	0.00439272	4.7e-10	ieu-b-4879	472174	38.8031
Telomere length	5	1294166	T	C	rs61748181	-0.059181	0.00595394	2.8e-23	ieu-b-4879	472174	98.7997
Telomere length	5	1670265	A	C	rs6881568	0.0169256	0.00207735	3.7e-16	ieu-b-4879	472174	66.3848
Telomere length	5	132397351	A	G	rs55747751	-0.0211612	0.00375164	1.7e-08	ieu-b-4879	472174	31.8155
Telomere length	5	138914024	A	G	rs185174247	0.0372806	0.00435145	1.1e-17	ieu-b-4879	472174	73.4003
Telomere length	5	78954683	TTATC	T	rs141214782	-0.0246687	0.00335723	2e-13	ieu-b-4879	472174	53.9921
Telomere length	5	1415068	A	G	rs28363070	0.0755557	0.00959987	3.5e-15	ieu-b-4879	472174	61.9446
Telomere length	6	29748690	A	G	rs1611236	-0.0160135	0.00213359	6.1e-14	ieu-b-4879	472174	56.3314
Telomere length	6	28674322	T	G	rs7772289	0.017549	0.00200003	1.7e-18	ieu-b-4879	472174	76.9895
Telomere length	6	31794592	T	C	rs2763979	-0.0277713	0.00208092	1.3e-40	ieu-b-4879	472174	178.107
Telomere length	6	204031	A	G	rs80324517	0.0396515	0.00466286	1.8e-17	ieu-b-4879	472174	72.3127
Telomere length	6	109601554	G	A	rs9398196	-0.0143586	0.00201175	9.5e-13	ieu-b-4879	472174	50.942
Telomere length	7	76310784	C	T	rs2538745	-0.012942	0.002056	3.1e-10	ieu-b-4879	472174	39.6238
Telomere length	7	159117178	T	C	rs117407747	0.0450533	0.00611706	1.8e-13	ieu-b-4879	472174	54.246
Telomere length	7	159119220	G	A	rs1985369	-0.0311893	0.00300952	3.6e-25	ieu-b-4879	472174	107.403
Telomere length	7	23930316	C	T	rs13230646	-0.0173277	0.00232377	8.9e-14	ieu-b-4879	472174	55.6027
Telomere length	7	99780283	A	G	rs2056726	-0.0228078	0.00243638	7.9e-21	ieu-b-4879	472174	87.6348
Telomere length	7	124459852	T	C	rs7790856	-0.0437199	0.00220526	1.8e-87	ieu-b-4879	472174	393.042
Telomere length	7	124779510	A	G	rs117630647	0.059565	0.00720413	1.4e-16	ieu-b-4879	472174	68.3627
Telomere length	8	73958718	A	G	rs10112752	-0.0287522	0.00202518	9.5e-46	ieu-b-4879	472174	201.565
Telomere length	8	95530969	A	G	rs1023767	-0.0183732	0.00234772	5e-15	ieu-b-4879	472174	61.2459
Telomere length	9	34107505	T	C	rs11557154	-0.0343719	0.00298538	1.1e-30	ieu-b-4879	472174	132.559
Telomere length	9	109639970	T	C	rs4743037	0.0147971	0.00238094	5.1e-10	ieu-b-4879	472174	38.6239
Telomere length	10	103855348	A	G	rs117034449	0.0374377	0.00667898	2.1e-08	ieu-b-4879	472174	31.4194
Telomere length	10	96134685	A	G	rs7099229	-0.0153288	0.00224403	8.4e-12	ieu-b-4879	472174	46.6615
Telomere length	10	101276256	A	G	rs12412214	-0.0245174	0.00222685	3.4e-28	ieu-b-4879	472174	121.218
Telomere length	10	105645725	G	A	rs6584579	0.0114923	0.00204674	2e-08	ieu-b-4879	472174	31.5274
Telomere length	10	105675946	C	T	rs9419958	-0.0810098	0.00293847	2.6e-167	ieu-b-4879	472174	760.033
Telomere length	10	5870267	T	G	rs10905255	-0.0182493	0.00203099	2.6e-19	ieu-b-4879	472174	80.7378
Telomere length	11	202253	A	G	rs939916	0.0241795	0.00216724	6.6e-29	ieu-b-4879	472174	124.475
Telomere length	11	47440758	A	G	rs2293579	-0.012915	0.00205481	3.3e-10	ieu-b-4879	472174	39.5044
Telomere length	12	24762109	C	T	rs12369950	-0.0178308	0.00290205	8e-10	ieu-b-4879	472174	37.7513
Telomere length	12	54694560	A	C	rs79977579	0.0281517	0.00343182	2.3e-16	ieu-b-4879	472174	67.2915
Telomere length	12	122944713	G	A	rs10773176	-0.0172009	0.00228534	5.2e-14	ieu-b-4879	472174	56.6501
Telomere length	12	11757743	A	G	rs10845387	-0.0141214	0.00209396	1.5e-11	ieu-b-4879	472174	45.4798
Telomere length	12	57082058	A	G	rs17445108	-0.0168922	0.00300983	2e-08	ieu-b-4879	472174	31.4984
Telomere length	12	111833788	A	G	rs10774624	0.0149944	0.00205494	2.9e-13	ieu-b-4879	472174	53.2427
Telomere length	12	88955469	A	G	rs1907702	0.0150247	0.00242651	5.9e-10	ieu-b-4879	472174	38.3396
Telomere length	12	120904895	C	T	rs76666449	0.0295125	0.00333186	8.2e-19	ieu-b-4879	472174	78.4582
Telomere length	13	41695100	G	A	rs1332941	0.0256552	0.00273159	5.9e-21	ieu-b-4879	472174	88.2104
Telomere length	13	73317585	T	C	rs9600019	0.0127134	0.00213096	2.4e-09	ieu-b-4879	472174	35.5937
Telomere length	14	21941148	T	C	rs73581419	0.0229838	0.00324156	1.3e-12	ieu-b-4879	472174	50.2731
Telomere length	14	23499321	A	C	rs113525195	-0.0124075	0.00224132	3.1e-08	ieu-b-4879	472174	30.6451
Telomere length	14	65543102	T	C	rs45604339	-0.020433	0.00211433	4.3e-22	ieu-b-4879	472174	93.3939
Telomere length	14	73418095	A	G	rs137901416	0.04572	0.00332355	4.7e-43	ieu-b-4879	472174	189.238
Telomere length	14	20812951	A	G	rs3093888	-0.028973	0.00452459	1.5e-10	ieu-b-4879	472174	41.0042
Telomere length	15	74336633	C	T	rs5742915	0.0193377	0.00202886	1.6e-21	ieu-b-4879	472174	90.8459
Telomere length	15	56775385	G	A	rs7164950	0.0129362	0.00204001	2.3e-10	ieu-b-4879	472174	40.2114
Telomere length	16	3650970	A	G	rs80116508	-0.0352672	0.00415151	2e-17	ieu-b-4879	472174	72.1655
Telomere length	16	50188929	A	G	rs76219171	0.0359839	0.00431741	7.8e-17	ieu-b-4879	472174	69.4656
Telomere length	16	82200103	C	A	rs2967355	-0.0461595	0.00238972	4e-83	ieu-b-4879	472174	373.102
Telomere length	16	90141355	C	A	rs12925933	-0.0146622	0.00213796	7e-12	ieu-b-4879	472174	47.0326
Telomere length	16	69406986	G	A	rs3785074	0.023863	0.00220455	2.6e-27	ieu-b-4879	472174	117.168
Telomere length	16	74678063	T	C	rs76065543	0.0342843	0.00290708	4.2e-32	ieu-b-4879	472174	139.084
Telomere length	16	9072085	G	A	rs12932179	-0.0136257	0.0020276	1.8e-11	ieu-b-4879	472174	45.1599
Telomere length	16	14652220	C	T	rs182059586	-0.0571159	0.00680853	4.9e-17	ieu-b-4879	472174	70.3732
Telomere length	16	88092092	C	T	rs11117354	0.0232506	0.00219601	3.4e-26	ieu-b-4879	472174	112.098
Telomere length	17	7760397	A	G	rs4724	-0.0547446	0.00312441	9.8e-69	ieu-b-4879	472174	307.006
Telomere length	17	2247982	C	T	rs12451892	-0.0116145	0.00207578	2.2e-08	ieu-b-4879	472174	31.3068
Telomere length	17	65705530	A	G	rs7209057	0.011819	0.00202865	5.7e-09	ieu-b-4879	472174	33.9428
Telomere length	17	1666218	G	A	rs59409453	0.0202133	0.00230175	1.6e-18	ieu-b-4879	472174	77.1184
Telomere length	17	29252703	C	T	rs111527438	0.0125	0.00211016	3.1e-09	ieu-b-4879	472174	35.0905
Telomere length	17	76195153	T	C	rs7221585	0.0143271	0.00247042	6.7e-09	ieu-b-4879	472174	33.6337
Telomere length	17	41456413	G	A	rs56799554	-0.0259793	0.00267858	3e-22	ieu-b-4879	472174	94.0688
Telomere length	17	76183233	T	C	rs144204502	-0.100574	0.00913369	3.4e-28	ieu-b-4879	472174	121.249
Telomere length	18	708207	T	C	rs150150565	0.063762	0.00739877	6.8e-18	ieu-b-4879	472174	74.2685
Telomere length	18	709396	A	G	rs116863223	-0.0817874	0.00937157	2.6e-18	ieu-b-4879	472174	76.1637
Telomere length	18	78008334	A	C	rs9955360	-0.0190311	0.00299791	2.2e-10	ieu-b-4879	472174	40.2987
Telomere length	18	658423	G	A	rs3891167	-0.0425685	0.00239551	1.2e-70	ieu-b-4879	472174	315.777
Telomere length	18	729871	T	C	rs139669835	-0.0612563	0.0105346	6.1e-09	ieu-b-4879	472174	33.8116
Telomere length	19	4368142	T	C	rs11085072	-0.0131806	0.00236713	2.6e-08	ieu-b-4879	472174	31.0046
Telomere length	19	33752994	T	G	rs4530278	0.0138793	0.0020567	1.5e-11	ieu-b-4879	472174	45.54
Telomere length	19	22215441	G	A	rs8105767	0.0328384	0.00220117	2.5e-50	ieu-b-4879	472174	222.565
Telomere length	19	45411941	C	T	rs429358	0.0173498	0.00277091	3.8e-10	ieu-b-4879	472174	39.2052
Telomere length	19	57370055	A	G	rs8102497	-0.0149654	0.0020233	1.4e-13	ieu-b-4879	472174	54.7087
Telomere length	20	62157200	A	G	rs11699829	0.0641957	0.00602028	1.5e-26	ieu-b-4879	472174	113.705
Telomere length	20	62488152	T	C	rs142426306	-0.0504903	0.00539933	8.7e-21	ieu-b-4879	472174	87.4452
Telomere length	20	35525640	C	A	rs1291143	0.0493145	0.0027991	1.8e-69	ieu-b-4879	472174	310.393
Telomere length	20	66370	A	G	rs6054257	-0.0141684	0.00247729	1.1e-08	ieu-b-4879	472174	32.7106
Telomere length	20	62321128	A	G	rs35640778	-0.209011	0.00702087	9.59e-195	ieu-b-4879	472174	886.25
Telomere length	20	62291767	T	G	rs143190905	-0.0723995	0.00369421	1.6e-85	ieu-b-4879	472174	384.086
Telomere length	20	62375508	A	G	rs41304832	0.0611702	0.0093095	5e-11	ieu-b-4879	472174	43.1745
Telomere length	20	62574274	A	G	rs117512405	-0.0790134	0.00824611	9.5e-22	ieu-b-4879	472174	91.8128
Telomere length	22	17469049	A	C	rs28502153	-0.0215916	0.00206208	1.2e-25	ieu-b-4879	472174	109.637
Telomere length	22	45790132	C	T	rs6007020	0.0144904	0.00209637	4.8e-12	ieu-b-4879	472174	47.7777
Telomere length	22	51072289	A	C	rs1003322	0.0141734	0.00247546	1e-08	ieu-b-4879	472174	32.7821
SNP, single nucleotide polymorphism; chr, chromosome; EA, effect allele; OA, other effect allele; SE, standard error

## Sheet: Table S3
Table S3. Characteristics of the IVs for the AAA the genome-wide significance level (p < 5e-6)
Exposure	Chr	Position	EA	OA	SNP	Beta	SE	pval	ID	Samplesize	F-statistic
Abdominal aortic aneurysm	1	106436414	C	T	rs10158153	0.120976	0.026466	4.8541e-06	I9_ABAORTANEUR	353087	20.894
Abdominal aortic aneurysm	1	154455807	G	A	rs12133641	-0.145757	0.0270332	6.97641e-08	I9_ABAORTANEUR	353087	29.0713
Abdominal aortic aneurysm	1	181496037	A	G	rs12734881	0.200594	0.043535	4.07247e-06	I9_ABAORTANEUR	353087	21.2304
Abdominal aortic aneurysm	2	20679060	C	T	rs7255	-0.123498	0.0242716	3.61537e-07	I9_ABAORTANEUR	353087	25.8895
Abdominal aortic aneurysm	2	188976887	G	A	rs1878201	-0.131233	0.0277116	2.18332e-06	I9_ABAORTANEUR	353087	22.4266
Abdominal aortic aneurysm	3	122012434	C	A	rs9812227	0.137016	0.025842	1.14499e-07	I9_ABAORTANEUR	353087	28.1119
Abdominal aortic aneurysm	3	137087365	T	C	rs114299253	-0.445842	0.0871968	3.16991e-07	I9_ABAORTANEUR	353087	26.1433
Abdominal aortic aneurysm	3	194147874	G	T	rs6763785	0.169845	0.0335676	4.19719e-07	I9_ABAORTANEUR	353087	25.6015
Abdominal aortic aneurysm	4	99264507	A	G	rs17583753	0.173138	0.0327913	1.29185e-07	I9_ABAORTANEUR	353087	27.8784
Abdominal aortic aneurysm	5	124589824	A	C	rs7722723	0.11601	0.0251024	3.8103e-06	I9_ABAORTANEUR	353087	21.358
Abdominal aortic aneurysm	6	32623176	C	T	rs9271588	-0.112658	0.0245841	4.59328e-06	I9_ABAORTANEUR	353087	20.9998
Abdominal aortic aneurysm	6	43796814	T	C	rs1358980	0.11216	0.0243693	4.17425e-06	I9_ABAORTANEUR	353087	21.1831
Abdominal aortic aneurysm	6	162194188	C	A	rs11756469	-0.13655	0.0292442	3.02225e-06	I9_ABAORTANEUR	353087	21.8024
Abdominal aortic aneurysm	7	40425920	A	G	rs12531683	0.209455	0.0324614	1.10069e-10	I9_ABAORTANEUR	353087	41.6339
Abdominal aortic aneurysm	7	114092280	A	G	rs150881729	0.493364	0.098176	5.02642e-07	I9_ABAORTANEUR	353087	25.2537
Abdominal aortic aneurysm	8	2895776	A	G	rs148719221	-0.387844	0.0723415	8.26282e-08	I9_ABAORTANEUR	353087	28.7435
Abdominal aortic aneurysm	8	125470379	A	C	rs2954022	-0.125758	0.0244731	2.76761e-07	I9_ABAORTANEUR	353087	26.4054
Abdominal aortic aneurysm	9	87660127	G	A	rs3128472	0.119503	0.0247127	1.32683e-06	I9_ABAORTANEUR	353087	23.3839
Abdominal aortic aneurysm	9	121659686	C	T	rs4837886	0.130118	0.0271296	1.61733e-06	I9_ABAORTANEUR	353087	23.0032
Abdominal aortic aneurysm	9	130471533	G	A	rs652313	0.154732	0.033876	4.93342e-06	I9_ABAORTANEUR	353087	20.863
Abdominal aortic aneurysm	10	30050264	G	A	rs2478834	-0.111852	0.0245005	4.98793e-06	I9_ABAORTANEUR	353087	20.8419
Abdominal aortic aneurysm	10	113541016	A	G	rs77142590	0.203468	0.0417028	1.06625e-06	I9_ABAORTANEUR	353087	23.8047
Abdominal aortic aneurysm	11	104040837	A	G	rs148608110	0.248958	0.0519199	1.62642e-06	I9_ABAORTANEUR	353087	22.9924
Abdominal aortic aneurysm	12	4493152	C	T	rs11610054	-0.348908	0.0667331	1.70974e-07	I9_ABAORTANEUR	353087	27.3363
Abdominal aortic aneurysm	12	18248945	C	T	rs118156215	0.26484	0.0499696	1.15788e-07	I9_ABAORTANEUR	353087	28.0902
Abdominal aortic aneurysm	12	57133500	C	T	rs11172113	-0.136913	0.0251072	4.94889e-08	I9_ABAORTANEUR	353087	29.7367
Abdominal aortic aneurysm	13	22295144	C	T	rs11618858	-0.174581	0.0307798	1.41194e-08	I9_ABAORTANEUR	353087	32.1708
Abdominal aortic aneurysm	13	28551851	G	A	rs73160022	-0.221775	0.047989	3.81211e-06	I9_ABAORTANEUR	353087	21.3571
Abdominal aortic aneurysm	14	30840988	C	T	rs179680	-0.139328	0.0296517	2.61669e-06	I9_ABAORTANEUR	353087	22.0789
Abdominal aortic aneurysm	15	74767286	G	A	rs12903541	0.128546	0.0247522	2.06581e-07	I9_ABAORTANEUR	353087	26.9705
Abdominal aortic aneurysm	15	78520813	A	G	rs34684276	0.141254	0.0254887	2.9933e-08	I9_ABAORTANEUR	353087	30.7119
Abdominal aortic aneurysm	18	22703458	T	C	rs7239677	-0.133733	0.0262439	3.47318e-07	I9_ABAORTANEUR	353087	25.9669
Abdominal aortic aneurysm	19	806673	C	T	rs351976	0.11951	0.0251906	2.09301e-06	I9_ABAORTANEUR	353087	22.5077
Abdominal aortic aneurysm	19	30001492	G	A	rs187596941	-0.381059	0.0824083	3.76343e-06	I9_ABAORTANEUR	353087	21.3817
Abdominal aortic aneurysm	19	43648948	G	A	rs4760	0.157415	0.0322056	1.01962e-06	I9_ABAORTANEUR	353087	23.8907
Abdominal aortic aneurysm	20	45942678	A	G	rs58749629	0.17819	0.0346772	2.76889e-07	I9_ABAORTANEUR	353087	26.4045
SNP, single nucleotide polymorphism; chr, chromosome; EA, effect allele; OA, other effect allele; SE, standard error

## Sheet: Table S4
Table S4 Fulllist of telomere related genes.
POT1	CDKL2	BRIP1	SLC7A9	CDC45
TERF1	DLG2	FAAP100	ATF7	DMC1
TERF2	DLG4	FAAP24	KARS	PARP3
TERF2IP	EDN2	CEP164	DNAJA4	SPO11
TERT	FGFR3	CLSPN	AHCYL2	RBBP4
TINF2	GNE	DCLRE1A	ARHGAP26	TPRKB
TERC	KSR2	DUT	RAB29	SLC7A8
ACD	LCP2	EME1	DOLPP1	DYDC1
NBN	MAPK1	ERCC2	PTGES3L-AARSD1	YRDC
RAD50	NEK8	ERCC3	ANAPC7	OSGEPL1
PML	RAC1	ETAA1	UBTFL1	SIRT4
STN1	RYK	FAM175A	NDOR1	SIRT5
KDM1A	ANGPT4	FAM84A	ABCC3	FPGS
BLM	BDKRB2	FAM84B	EFCAB3	PARL
FEN1	CAMK2G	FANCB	CDC20B	GDAP1
XRCC6	CD7	FANCC	RNF222	SLC25A19
MRE11	CDKN2B	FANCE	ARHGAP27	PDK3
XRCC5	CERK	FANCF	MPND	PDK2
HMBOX1	DCK	FANCG	POC1A	BNIP1
PINX1	DMPK	FANCI	MOV10L1	LPIN1
DCLRE1B	DTYMK	FANCM	TUBB8	TFAM
ZBTB48	DUSP10	FBXO18	LRCH1	ABCB7
NEK7	IRAK1	GEN1	DHX16	ISCA2
GNL3L	MALT1	HMGB3	ACTR3C	TRAP1
PCNA	MAP3K2	LIG1	TSPY4	PDK1
ATR	MAP3K3	LIG3	RAB7B	SIGMAR1
ERCC4	MAP4K3	LIG4	EIF2B3	PDK4
RPA1	MAPK3	MDC1	CDK16	GCSH
RPA2	MAPKAPK5	MSH3	ZNHIT6	MRPL49
RTEL1	MET	MSH4	FOXO4	ABCB6
MSH2	NEK4	MSH5	EFCAB9	RAB32
WRN	NTRK1	MSH6	FOXP2	MRM2
NSMCE2	PCK1	MUTYH	PPP2R1B	AARS2
TNKS	PIK3C2B	NABP1	DHX35	MRPL34
MCPH1	PKIB	NFRKB	TNPO3	ISCA1
CTCF	PPP1R1B	NHEJ1	RAB9A	PPM1K
NR2F2	PRKCQ	NSMCE4A	TSPY1	NAGS
HNRNPK	PRKCSH	OTUB1	ABCC10	ATG16L1
HNRNPD	PRKD2	PALB2	ARHGAP23	FXN
TERRA	PTPRG	PMS1	POC1B	TRMT5
TEP1	RAPGEF3	PMS2	RNF7	SLC25A36
DKC1	ROCK2	POLA1	RPS10-NUDT3	PGS1
KLF4	RPS6KB2	POLA2	PRPS1	MRPS11
TEN1	SEPHS2	POLD2	COG3	LEMD3
CTC1	SOCS1	POLD4	EIF4A1	MAJIN
AURKA	SPA17	POLE	NSFL1C	NUP98
E2F1	SPHK2	POLE3	ATAD2B	SUN1
ORC1	UGP2	POLE4	HIP1	SUN2
ORC2	YES1	POLL	TSPY8	GET4
ORC4	STK26	POLM	USP2	HYOU1
MAD1L1	STRADA	PRIM1	PRPSAP2	AHSA2
MYC	MAPK15	PRIM2	LRCH2	AHSA1
TAL1	PAK5	PRKDC	PRPF4	PFDN1
ASF1A	MAST1	PRPF19	USP39	MDN1
ASF1B	BRSK2	PTMS	GDAP1L1	CHMP4A
ATRX	IP6K3	RAD1	DNAJC6	CHMP4C
CBX3	EPHA6	RAD18	AARSD1	HIC1
DAXX	APPL1	RAD21	CDK15	MORC4
PPP1R10	IQCH	RAD23B	ARPC5	PABPC1
SMCHD1	PPP1R17	RAD51AP1	ARHGAP12	PES1
HSP90AA1	RPRD1A	RAD51B	RRAGC	PHF20L1
ARID1A	ACAD10	RAD51C	AAR2	SMG1
DEK	NADK	RAD51D	ACTR3	TTI1
SNAI1	LOC100421108	RAD52	VPS36	ZBTB44
VDR	GLG1	RAD54B	TSPY10	ZCCHC7
ATM	RPN2	RAD54L	EIF3J	ZMYM2
FANCD2	G3BP1	RBM14	ANAPC4	MED18
TOP3A	PAPSS1	RECQL	GAK	CCNC
EXO1	FBXO22	RECQL5	CDK14	CCNL2
MUS81	IGF2BP2	REV1	SETSIP	NCBP2
POLD3	IGF2BP3	RFC3	TEX2	C1D
POLH	RPN1	RMI1	PIK3C2G	CDK8
RUVBL2	EIF5B	RMI2	GMIP	SNF8
SMC6	RPL26	RNF8	PHLPP2	XRN2
PIF1	RPL27	RPA3	TUBB4A	POLR2G
GRHL2	RPLP1	SFR1	HAGHL	MED14
SMARCAL1	ABCF1	SEM1	FOXO6	POLR2D
SP100	FARSA	SLX4	CDK11B	MED12
SUMO1	RPL27A	SSRP1	DARS	POLR2I
SUMO2	RPS20	SUPT16H	DDX46	MED31
UBE2I	KRT10	SWI5	CABP4	VPS25
SUMO3	RPL21	TOP1	SYDE1	MED12L
GAR1	FKBP3	TOP2A	ZMIZ2	UBTFL6
NR2C2	HNRNPCL1	TOP2B	CDK19	MED13
AR	GIGYF2	TOP3B	LPIN3	MED13L
EGR1	RPL23	TOPBP1	DHX8	ZNF32
EPAS1	RPL23A	UIMC1	HIP1R	SETX
ESR1	NAA15	XRCC2	TUBB6	KLF17
ETS2	APEH	XRCC4	PTPN23	ZFP42
ETV1	ATP6V1A	ZSWIM7	CALM2	TTI2
FOS	RPL31	BRCA1	RABL2A	TELO2
GLI1	RPL36	TNKS1BP1	CSTF2	CALM1
GLI2	PDAP1	GAPDH	SP140L	NLRP2
HIF1A	RPL10	MAPK12	GSTZ1
MAZ	EIF5	HIST1H2AL	CDK11A
MEN1	TPT1	HMGN3	TXNIP
MYCN	ILF2	STUB1	ARRDC1
MZF1	RPLP2	RTN3	TRAPPC4
NFATC2	RPS7	APOBEC3F	CABP2
NFX1	RPL12	BOD1L1	ATG16L2
PAX5	HNRNPA0	C19orf66	CAMKV
PAX8	RPL26L1	AKAP8	ADSSL1
PITX1	RPL17	MAPK8	GPS1
RUNX2	CTNNA1	ILF3	CNPPD1
SP1	IPO8	DDX3X	NAA35
SP3	REEP5	NPM1	PIAS2
STAT3	GARS	NONO	CALM3
STAT5A	PPP1R7	YBX1	DAW1
TFAP2B	PHGDH	WDHD1	PRKD1
USF1	PSPH	CDK9	CALML6
WT1	PSAT1	HSP90B1	PRPSAP1
SUPT5H	GSPT1	DSCC1	PDXK
CPSF4	ASNS	NSMCE1	FOXF2
RFPL3	ALDH1A1	SLX1A	FOXJ1
SCYL1	PUS7	YY1	AARS
KLF2	RPS16	AASDHPPT	TRIM23
ZNF148	RPS19	CMPK1	ARF6
NFKB1	CDC16	ETFA	EIF4A2
CTNNB1	PSMB5	ETHE1	OPHN1
NOS3	FOXJ3	FH	CDK18
ZNF827	CLPB	GBE1	TNNC2
MLH1	HSPA4	GMPS	TSPYL1
RB1	TUBB1	HINT2	PPM1D
H3F3A	FOXD2	HSD17B10	CAMK1
RUVBL1	GREM1	IDH3A	FOXH1
BAZ2A	ALPL	MAT2B	PSMB8
DOT1L	ZNF703	NAMPT	ARHGAP35
HDAC8	ACLY	NANS	FOXK2
ERCC5	ACTN1	NOSIP	CDC23
FANCA	AP2A2	OLA1	SNRNP40
RAD17	ABCD1	SHMT1	ABCC1
RAD51	ATP2B1	UAP1	GNL1
RIF1	ATP2B3	ACYP2	PIGK
SMC5	DST	CRYM	ABCC9
IDH1	CENPF	SERPINH1	ARPC2
CERS1	CYLC2	NR1H3	PRKD3
PIN1	DMD	DHFR	TSG101
ISG15	DOCK2	GLDC	PSKH1
TNKS2	ATN1	RARRES2	RPL10A
UBE2D3	ERH	ST6GAL1	NUFIP1
GNL3	FHL1	LYPLA1	POMT2
LRIF1	GTF2A1	PASK	PPP2R1A
NR2C1	GTF2A2	CECR1	PPM1F
NR2F1	HK1	TMX1	LPIN2
BHLHE40	IVD	LONP1	IPO13
ESR2	KPNA2	NIPSNAP1	DHX34
ETS1	MARK3	SOD2	EIF4A3
EWSR1	MECP2	STOML2	PPM1E
HOXA7	MYH9	SLC25A6	USP33
JUN	MYH10	HAGH	TLN2
MXD1	MYO1C	NOL3	CSTF2T
RELA	MYO10	TOMM34	GPATCH4
TP53	NME4	FKBP8	RPS27L
TP73	OPA1	RTN4	NAA20
ZSCAN4	PCBP1	DHFRL1	LSM7
CEBPA	PCMT1	PRKCB	LSM8
ZEB2	PFKL	MAP3K5	VPS28
TCEAL7	PLAT	SRC	TUBE1
DHX36	PLOD1	COQ8B	RAB9B
CEBPB	PLOD2	MAP2K7	USP18
HRG	PPP2CA	ATP5O	CALML5
RINT1	PPP2CB	DLAT	LRRC40
TMEM173	PSMA2	DAP3	UBE2R2
BMP7	PSMB5	PC	GPATCH1
PDGFRA	REV3L	ATP5F1	TSR1
POLD1	RING1	SLC25A5	PNPO
TP53BP1	RNF2	ATP5A1	DHX32
THOC6	BRD2	ATP2A2	DNAJC11
PAICS	RPS2	ATP5B	SMU1
BMP2K	RPS6	AIFM1	LSG1
AURKB	RPS8	DLST	FOXJ2
CHEK1	RYR2	ALDH2	ARHGAP15
CHEK2	S100A7	OXCT1	LRRC59
MCM2	S100A8	ATF2	WDR5B
MCM7	SFPQ	LMNB1	SLC7A10
NABP2	SNRNP70	NUP107	ZMIZ1
ORC5	SNRPD1	ANP32E	CAMK1G
SMC3	TAF2	ACP1	ARHGAP21
STAG2	TBX1	CTDP1	RRAGD
ORC3	TF	LRRC41	TSPYL4
FES	TRPC5	PARP4	TSPYL2
YWHAQ	UGDH	PIAS1	RAB38
DNMT1	UTRN	PIAS3	RPS18
HDAC7	SF1	PPME1	TSPY2
HDAC2	USP9X	SAE1	GIGYF1
HIST1H2AA	DUSP11	SIMC1	UPF3B
HIST1H2BA	IRS4	EIF2AK4	DDX50
HIST1H2BB	DDX3Y	MAP3K4	NOC4L
HIST1H4H	PABPC4	EPHA4	ARHGAP10
HMGB1	MCM3AP	TNIK	LRRK1
KDM4C	MYOM2	SIRT2	ERMP1
PPP1CC	SRSF11	CCT2	ARL14
SIRT1	FXR2	CCT5	ILKAP
SIRT6	TBPL1	DNAJA1	SYDE2
KMT5C	KIAA0430	DNAJA2	PRPF38A
HIST1H3A	G3BP2	EIF4H	EFCAB7
HIST1H4A	SEC16A	FKBP5	ABCC11
HIST1H3B	USP15	NACA	LRCH3
HIST1H3C	THRAP3	PSMA7	RHPN2
HIST1H3D	AASS	PSMA8	PSKH2
HIST1H3E	SF3B4	PSMB6	ABCC12
HIST1H3F	BCKDK	PSMD10	TSPYL5
HIST1H3G	PRMT5	PSMD5	RHPN1
HIST1H3H	SEC24B	PSME3	TADA1
HIST1H3I	PITRM1	STIP1	DQX1
HIST1H3J	PRDX4	UBA1	ARL11
HIST1H4C	PRDX3	UBXN1	SLC7A13
HIST1H4D	CLASRP	UCHL1	FLCN
HIST1H4E	ATXN2L	USP7	LRR1
HIST1H4F	CEP131	CALML3	ARHGAP42
HIST1H4I	FBXO21	TBCA	PCSK9
HIST1H4J	ZC3H13	BAG3	PRPS1L1
HIST1H4K	GPATCH8	BCAP31	TUBB2B
HIST1H4L	CYFIP1	COTL1	ARL5B
HIST2H4A	GANAB	RPAP3	ARRDC4
HIST2H4B	SYNE2	NUDCD2	NAT16
PARP2	KIF13B	DNAJC3	USP50
APEX1	SYNE1	CDC37	TSEN54
DDB1	ARHGEF18	HSPH1	CALM1P1
EID3	MACF1	HSPA4L	HSP90AA4P
ERCC1	SKIV2L2	DNAJB11	HSP90AA5P
FANCL	SRRM2	CCT3	HSP90AB2P
HAT1	ZNF281	CCT6A	HSP90AB3P
HUS1	SDF2L1	CCT8	HSP90AB4P
NSMCE3	KIAA1429	PTGES3	RPS10P5
PNKP	CHD5	TCP1	RPS4XP21
POLE2	SAP30BP	ARF3	TSPY26P
RAD9A	REPIN1	ARF4	TSPY6P
RECQL4	RBM15B	ARF5	TRAPPC2B
RFC1	YTHDF2	AZGP1	ARHGAP45
RFC2	LARP7	CHMP4B	FAM197Y5
RFC4	YTHDF1	CSE1L	FAM197Y1
RFC5	C20orf27	ECT2	APAF1
WRNIP1	DARS2	EIF5A	TEX13A
XRCC1	CHD7	EIF5A2	TEX13B
XRCC3	BAIAP2L1	KPNB1	PABPC1L2A
DNA2	ARHGAP20	RAB10	PABPC1L2B
HIST1H4B	DHX37	RAB1B	PPM1N
HIST4H4	CHD8	RAB35	AMPD1
MVK	EEFSEC	RAB5C	AMPD3
SENP6	MCCC2	RAB6A	GMDS
PARP1	TBC1D15	VCP	UAP1L1
CCT4	NT5DC2	CHMP2B	STX10
CCT7	PYCRL	SLC39A10	STX6
DNAJB1	DHX40	HMGN5	PSMA1
CBX1	SLTM	ALYREF	CNOT2
NAT10	EDC3	BZW1	DHDDS
NHP2	GRPEL1	C14ORF166	PLCB1
NOP10	TMPRSS13	RTCB	PLCB2
PA2G4	LDOC1L	CBX5	PLCB3
UPF1	POLDIP3	POLR1A	PLCB4
NAF1	ZGPAT	CGGBP1	PLCD1
THOC5	TRIM47	CPSF6	PLCD3
THOC1	ZC3HAV1L	DDX1	PLCD4
THOC2	ARMC6	DDX39B	PLCE1
THOC3	PAXBP1	DDX5	PLCG1
CLK3	OSBPL9	DHX15	PLCG2
MORC3	OSBPL11	DNAJC8	PLCH1
HNRNPA2B1	RAVER1	EDF1	PLCH2
HNRNPC	MACROD2	EFTUD2	PLCL1
HNRNPU	RBM33	ELAVL1	PLCL2
CSNK2A1	CFAP58	FBL	RIDA
DCLRE1C	U2AF1L4	FUBP1	CSNK1A1
NVL	PRPS1L1	FUS	CSNK1A1L
TERB1	RSBN1L	GATAD2B	CSNK1E
TERB2	YTHDF3	GPKOW	CSNK1G1
WRAP53	RALGAPA1	GRWD1	CSNK1G2
DNAJC9	RASGEF1C	GTF3C3	CSNK1G3
CAND1	GCOM2	HDGF	TTBK1
CTBP1	KIAA2022	HELZ	TTBK2
HMGB1P10	ZKSCAN4	HLTF	VRK3
NOP9	HSP90AB2P	HMGA1	ANAPC1
PRMT5	USP22	HNRNPA1	ARHGEF28
RANP1	CACNA1B	ISG20	CENPO
SLX4IP	CYP2E1	KHSRP	CMTR1
TMED10	FOXD4	NELFB	KCTD16
PIAS4	FRG1	NR2F6	NCAPD3
RPL13	GAS8	NRIP1	PHAX
CCNL1	PCNT	NUDT21	TBX15
ACAT2	PSMD13	PARK7	TENM3
ACTB	SDHA	PIR	MLX
ACY1	SLC6A12	POLR1B	TFE3
ADPRH	ZNF140	POLR1C	TFEB
AHCY	DOC2B	POLR1E	TFEC
AKT1	UBE2M	POLR2E	RFWD2
ALDH3A1	ZMYND11	PRPF31	KLF1
ALDOA	TMED10	PRPF4B	KLF12
AMPD2	DIP2C	RBM8A	KLF15
ANXA5	SIRT3	SARNP	KLF3
CARS	SH3YL1	SMG5	KLF5
CKB	DUSP22	SMG6	KLF6
CRYBB1	RIC8A	SMG7	KLF7
CRYGS	DBNDD1	SND1	KLF8
DBN1	RBFA	SNRPA1	FOXN1
DCX	TRIM7	SNW1	FOXN2
DPYSL3	SCGB1C1	SP110	FOXN3
EEF1D	CHAMP1	SRSF9	FOXN4
EIF4B	IQSEC3	SSB	FOXR1
ENO2	TSPYL6	TAF15	GATA1
ENSA	LRRN1	TARDBP	GATA2
EPHX2	AKIRIN1	TCEA1	GATA3
FABP2	CDKN1A	TCOF1	GATA4
NR5A1	BUB3	TPR	GATA5
GAGE5	CCNA2	TRIP13	GATA6
GAMT	CDC73	UBTF	TRPS1
GSS	CDCA8	XPO1	MECOM
HCLS1	CDK1	CEBPB	PRDM16
HGD	CHFR	CTCFL	ZNF497
HLCS	CHTF18	E2F5	ZNF837
HMOX1	DCTN2	E2F6	YY2
HNMT	E2F2	IKZF1	JAZF1
HOXA3	E2F3	IRF1	TEAD1
IL1RN	E2F4	JUND	TEAD2
IVL	GMNN	MBD2	TEAD3
LDHA	RACK1	MITF	TEAD4
LDHB	KHDRBS1	MYB	EP300
LTA4H	KIF4A	NFAT5	HDAC9
MAGEA4	MCM3	SMAD3	CTAG1A
MDH1	MCM4	TCF7	CTAG1B
MPG	MCM5	TCF7L2	CTAG2
MT1X	MCM6	TFAP2A	LAGE3
MT3	NCAPG	TFAP4	DYDC2
NEFL	NDC80	ETV4	SLF1
PRDX1	NSUN2	FLI1	ARID3A
PCP4	NUDC	ZNF208	CCAR2
PDE1B	NUMA1	MPHOSPH6	CDC25A
PEPD	ORC6	SERBP1	CDC25B
PFKP	PCNP	THOC7	DBF4B
PGM1	RBBP8	CCNT1	MKI67
PNMT	RCC1	CCNT2	PKMYT1
PPM1G	RCC2	POLR2B	PLK1
PPP1R2	RPRD1B	ZFP36L1	RBL1
MAP2K3	SEPT2	DDX21	RBL2
PTMA	SKP1	HEXIM1	WEE1
PEX5	SMC1A	THG1L	CHMP7
MAP4K2	STAG1	PYM1	INCENP
RABIF	YWHAG	HEXIM2	CCNE1
RBMY1A1	TOX4	IGF2BP1	CCNE2
RGS3	NEK2	DDX17	MEI1
RPL19	CCNB1	DHX9	RAD21L1
S100P	PIM2	SYNCRIP	TFPT
SARS	MIS18BP1	FOXK1	TNFRSF6B
SNCG	API5	DHX33	TDRD1
SOX5	LGALS7	FOXO3	TDRD10
SRM	PDCD4	JUNB	TDRD12
TAGLN	PDCD6	CDK13	TDRD3
TALDO1	PDCD2	UPF2	TDRD5
TBL1X	ANP32B	UPF3A	TDRD7
TKT	CBFB	AHR	TDRD9
TPI1	CSRP1	ATF1	TDRKH
TUBB2A	EMD	FOXL2	TMEM201
WARS	FAM50A	FOSB	ARF1
WFS1	LGALS1	FOSL2	CABP1
RNF113A	RCOR1	GTF2B	ARL4A
IFRD2	SERPINB12	HNF4A	UBXN2B
MADD	TAGLN2	MAX	ELOVL7
CPNE3	TDRD6	MXI1	RACGAP1
DOK2	YBX3	MYF5	USP8
TMSB4Y	FKBP6	MYOG	ELOVL6
TMSB10	TPRXL	NFKB2	TGFBRAP1
BCL7B	MYF6	REL	SEC61A2
GPR52	COCH	RELB	VAMP4
DDX23	LCK	REST	ELOVL5
XAGE2	LASP1	TAF9	PIK3CB
PRDX6	SRP14	TBX2	ELOVL1
DHX38	TFRC	TFAP2C	RHBDL1
KEAP1	TMEM109	USF2	PIK3CG
RNF10	YWHAB	XBP1	ARL4C
GFPT2	AMPH	FOSL1	GAPVD1
DPP3	ANXA2	HMGA2	RABGEF1
TSSC4	ANXA4	ATF6	VAMP1
GPA33	CRK	BCL11A	VPS39
PAK4	CTTN	MYOCD	RHBDL2
AKR1A1	EPB41L1	ZBTB9	PIK3C3
TUBB3	HSPA1A	KLF9	PIK3C2A
HMGN4	HSPA6	NFATC1	ARRDC3
ARID3B	RPSA	POU5F1	VAMP2
TRIM16	MSN	PPARG	RHBDL3
GAS2L1	PALM	ZBTB16	ARL4D
RGS14	SH3GL2	LSM11	SLC7A5
RBBP9	SOAT1	PARM1	VAMP8
WDR4	SYK	PURA	RAB7A
OGFR	TBCD	SHQ1	VAMP3
AKR7A3	PEA15	SNRPB	PIK3CD
NCDN	CLIC3	SNRPD3	PIK3CA
HAAO	MAP7	SNRPE	VAMP5
AIPL1	TRIP10	TFIP11	SEC63
PGLS	PACSIN2	RMRP	SEC61A1
SULT4A1	SH3BP1	NFE2L3	SLC7A11
CCDC9	PACSIN3	TRIM22	PIK3R4
OR2H1	PACSIN1	KCTD15	ELOVL2
GNMT	EPS8L1	ARHGDIA	HHATL
SULT1B1	LANCL2	C1QBP	VPS18
C19orf53	PRX	CACYBP	ELOVL4
DBNL	JSRP1	CIRBP	ARV1
PHPT1	CPNE2	CLIC1	ELOVL3
TNPO2	WIPI2	CREBBP	PHLPP1
HDGFRP3	CNST	ESRRA	STX8
SBDS	RAP1A	ITGAX	BET1
PIPOX	CFL1	PEBP1	BET1L
BIN2	CASK	YWHAE	PLCZ1
ISYNA1	FGFR4	YWHAZ	TNNC1
SCLY	GAP43	CALD1	ARPC5L
C9orf78	MPZL1	IKBKAP	CCDC155
KLHDC4	PI4K2B	MAP3K1	ARID4A
RPP25	PRKAR2A	CTSC	ARID4B
BANP	PRKAR2B	FRAT2	INO80
PGM2	ROCK1	THEMIS2	INO80B
UFSP2	STK16	CSNK2A2	INO80E
TRMT1	CDK20	CSNK2B	MTF2
LYAR	BASP1	SNX22	PAXIP1
ENAH	CAPRIN1	TP53RK	PHF1
RGMA	ATP1A1	MYEF2	KMT2C
AKR1B10	PGRMC1	HNRNPM	KMT2B
ANKMY2	SLC3A2	OSGEP	HABP4
DDX24	CKAP4	ATAD5	RBBP5
CAMK1D	ANXA1	RRAGA	PBRM1
CORO1B	CDC20	RRAGB	SAP30
KIAA1191	TLN1	TNIP3	SAP30L
RBKS	DSG2	TNIP2	SETD1A
PDLIM2	GABRB3	CHMP4BP1	SETD1B
C12orf43	HMMR	FAM58A	EZH1
AHNAK	KCNS3	NCBP2L	EZH2
C1orf35	SORL1	NAA11	ZNF451
KCTD17	IFITM1	NAA10	SP140
CCM2	RRAS2	RNF4	USP21
FERMT3	NLGN4X	SENP2	KDM6B
TBC1D10A	ANOS1	NCBP1	ASH2L
ZNF414	LEMD2	PKLR	FOXP3
AFAP1L2	MARCKS	ABCC8	SMARCA4
PTPN5	CARM1	UROS	SIN3A
SCRN2	CHAF1B	ABCC2	CDK5
LRSAM1	DNMT3A	PAFAH1B1	CDK17
PAGE5	DNMT3B	CFTR	WBSCR22
SYAP1	H2AFX	POR	PAF1
NXNL1	H2AFY	RPL34	UTY
CCDC43	H2AFY2	CHTF8	LEO1
LRRC25	HDAC1	RABL2B	SMARCA2
TUBB	HDAC3	ACTR2	KDM6A
NAIF1	HDAC4	VPS54	SIN3B
PAGE2	HIST3H3	WDR31	HMG20A
PHYHD1	HMGB2	LRRC18	SUZ12
NUDT14	HP1BP3	RPS4X	SMARCC1
CCDC137	INO80C	RPS4Y1	SMARCE1
C1orf174	KAT2A	CNOT4	HMG20B
ANXA8L1	KAT2B	LGMN	ATAD2
MICA	KDM4A	TCHHL1	RTF1
ASS1	KDM4B	USP20	RRP8
IDO1	KMT2A	TRAPPC2	IWS1
OCM2	LRWD1	CREB5	RNF20
PKM	MBD3	NAA30	SUDS3
SRSF6	MCRS1	FOXP4	BRMS1L
SULT1C2	MTA1	FOXP1	EXOSC6
AIMP2	NIPBL	RPS10	VRK1
EIF3G	PPP1CA	RPS11	VRK2
VGLL4	PPP1CB	RPS15A	EHMT1
FAM131B	PRMT1	RPS17	MASTL
DDX39A	PRMT2	ABCC5	DPY30
DNPH1	PRMT3	RPS21	SETDB1
ARPP21	PRMT6	LRRC63	ACTR5
DDX19B	RBBP7	BRMS1	ACTR8
ACOT7	SET	RPS23	DNTT
TWF2	SGO1	RPS14	RPAIN
TOR1AIP1	SMARCA1	CHN1	TDP1
KIF1BP	SMARCA5	ARRDC2	TREX1
LGALSL	SMARCC2	RPS27	TREX2
MRTO4	SUV39H1	RPS28	TNIP1
MAGOHB	SUV39H2	CALML4	MMS19
APPL2	KMT5B	RRM1	UBE2A
PPP6R3	TRIM28	CSTF3	UBE2B
CPPED1	UBR5	ZNHIT3	CDK2
CEP85	WDR61	PRPS2	MLH3
NOL12	WDR82	RPS4Y2	XRN1
NUDT18	KMT2D	PNCK	RB1CC1
HDGFRP2	ARRB1	CHN2	GINS3
TXNDC17	HIST1H1A	ACTR3B	MOV10
PHYKPL	HMGN1	HSP90AA2P	RPS27A
C15orf57	HMGN2	UEVLD	FZR1
FAM122A	NAP1L1	WDR38	AHCYL1
ZC3H18	NASP	SLC7A6	FOXM1
SIRPD	NCL	POMT1	PSMD11
REM2	WDR5	PNKD	PSMD6
PROSER2	RPAP1	ABCC6	PSMD12
ZNF790	PRMT7	ARHGAP9	FOXO1
SENP1	C17orf49	LRRIQ4	OGG1
SENP3	HSP90AB1	ASPG	PSMC3
SENP5	IPO5	ARRDC5	PSMD8
SENP7	BABAM1	ISCA1P1	RNASEH2A
CASP7	MAPK14	CDK10	PSMC4
PGD	NEK6	ZGRF1	PIGN
MAP4	RPS6KA5	PSMB11	RBX1
FBP1	JAK2	RAP1GDS1	CDK12
PAFAH1B3	RPS6KA4	ABCC4	HELB
EVL	STK19	CDC27	SART3
ADA	RNF40	HHAT	DMAP1
TRIM15	APLF	BCKDK	SLC25A33
AK1	ATRIP	ADK	PDS5A
TUBB4B	BARD1	PPP6C	PDS5B
AVPR1B	BCCIP	ADSS	CSNK1D
CAMK2A	BRCA2	SLC7A7	ANKLE1

## Sheet: Table S5
Table S5. Bi-direction mendelian randomization analysis between AAA and telomere length.
Exposure	Outcome	Method	No.SNP	OR	95% CI	P-value	Q statistics	P for heterogeneity	Egger intercept	P for intercept
Telomere length	AAA	MR Egger	117	0.43	0.283-0.654	0.0001	174.3	0.0003	0.0092	0.1358
		IVW	117	0.558	0.317-0.701	<0.0001	177.7	0.0002	-	-
		Weighted median	117	0.471	0.437-0.714	0.0001	-	-	-	-
		Simple mode	117	0.776	0.313-1.925	0.5858	-	-	-	-
		Weighted mode	117	0.467	0.308-0.708	0.0005	-	-	-	-
AAA	Telomere length	MR Egger	36	0.999	0.977-1.023	0.9494	55.6	0.0112	-0.0004	0.8437
		IVW	36	0.997	0.990-1.004	0.4061	55.6	0.0147	-	-
		Weighted median	36	1.002	0.994-1.010	0.6563	-	-	-	-
		Simple mode	36	1.008	0.990-1.025	0.328	-	-	-	-
		Weighted mode	36	1.007	0.991-1.022	0.403	-	-	-	-
P-values were calculated for the respective method of MR analysis. The heterogeneity test in the IVW methods was performed using Cochran’s Q statistic and the global test for the MR-PRESSO method. P-heterogeneity, P-value for heterogeneity test; P-intercept, P-value for the intercept of MR-Egger regression. OR: odds ratio; CI: confidence interval; IVW: inverse–variance weighted; AAA, abdominal ao…

## Sheet: Table S6
Table S6 Fulllist of defferentially expressed genes.
Gene	logFC	AveExpr	P.Value	adj.P.Val
CCDC71	2.91415	5.85963	9.1368e-21	2.17209e-16
ASNA1	1.31418	5.40205	7.41847e-17	8.81797e-13
DKFZp451A211	2.67693	5.61062	1.32295e-16	1.03472e-12
STAC2	1.86381	5.37666	1.741e-16	1.03472e-12
MAP9	1.49124	5.36557	8.57059e-16	4.07497e-12
H2AFJ	1.77066	8.20991	1.23849e-15	4.90711e-12
BTC	1.83053	5.55853	2.03844e-15	5.68803e-12
KLF15	2.54685	6.13027	2.15338e-15	5.68803e-12
CHMP4C	1.4277	5.4319	6.76688e-15	1.46245e-11
KCNK15	1.33376	5.36041	7.75414e-15	1.53616e-11
RYR2	1.765	5.74451	1.50071e-14	2.71868e-11
PDE3A	1.08522	5.24624	1.60104e-14	2.71868e-11
TRANK1	-1.73263	8.15762	1.97666e-14	3.13274e-11
DKFZp434F1719	1.05682	5.15762	3.1485e-14	4.67808e-11
NXPH3	2.66476	6.01199	3.57302e-14	4.99656e-11
FNBP4	-1.48619	10.6416	4.18864e-14	5.53203e-11
RPS24	1.37533	9.96269	4.62589e-14	5.78796e-11
ARHGEF25	1.01186	5.59973	8.33634e-14	9.90898e-11
PDE8B	2.17297	6.34284	1.08784e-13	1.19663e-10
POLR2C	1.08516	8.35912	1.10738e-13	1.19663e-10
FKBP5	2.16321	10.0593	1.39268e-13	1.43948e-10
ARPM1	1.25325	5.433	2.9991e-13	2.97074e-10
MANBAL	1.07547	7.84872	3.72651e-13	3.54361e-10
ZBTB16	2.65928	7.20312	4.28929e-13	3.9219e-10
LOC100506123	-1.6879	8.53374	9.32619e-13	7.64522e-10
DUSP26	2.48615	6.94953	9.92502e-13	7.86492e-10
ADRA1B	2.38153	5.91113	1.07662e-12	8.25625e-10
ROCK1	1.61704	6.42938	1.45977e-12	1.05241e-09
SLC14A1	1.46651	5.69472	1.46088e-12	1.05241e-09
NKD1	1.05938	5.21793	1.79049e-12	1.21511e-09
SCUBE3	1.67893	5.40051	1.80391e-12	1.21511e-09
GNB4	1.63115	6.40492	1.88689e-12	1.21511e-09
SFRS17A	-1.27574	9.69277	2.71914e-12	1.70111e-09
FAM133A	1.27518	5.33278	3.20819e-12	1.90336e-09
HBA2	-3.39761	13.6553	3.28262e-12	1.90336e-09
ITGA10	2.80208	8.54155	4.02038e-12	2.27563e-09
ACADL	2.35859	6.17316	4.32009e-12	2.33413e-09
WWC3	-1.17721	8.83207	5.11531e-12	2.64293e-09
CAPRIN2	-1.29465	8.21602	5.13905e-12	2.64293e-09
KRT75	1.04522	5.16133	5.3542e-12	2.65178e-09
FAM181B	1.8752	5.64259	6.17903e-12	2.99784e-09
GPRC5C	1.32136	6.52012	8.31704e-12	3.95442e-09
AL049390	-1.97233	7.73622	9.31276e-12	4.34102e-09
FCN1	-2.52888	9.74278	1.44655e-11	6.48844e-09
ASB2	1.08477	5.39761	1.49524e-11	6.58264e-09
MT1M	3.39466	8.56915	1.5695e-11	6.78395e-09
PRRX2	1.74538	9.05371	2.20448e-11	9.03572e-09
GALNTL2	2.9344	6.61167	2.43793e-11	9.65947e-09
HSPB7	1.99631	6.74529	2.49693e-11	9.73105e-09
MCAM	3.18819	7.05042	2.7835e-11	1.06729e-08
ALDH1L1	2.10502	5.97644	3.0034e-11	1.13333e-08
TRIM36	1.01375	5.4759	3.19015e-11	1.18499e-08
JPH2	1.30682	6.306	3.97986e-11	1.45559e-08
RGS16	-2.76308	8.23132	4.05275e-11	1.45979e-08
WAS	-1.80127	10.7568	5.03357e-11	1.75975e-08
KAAG1	1.16787	5.31791	5.22826e-11	1.79865e-08
COPG	-1.01317	9.5796	5.3109e-11	1.79865e-08
BTG2	-2.37014	11.0036	5.37182e-11	1.79865e-08
TIMM8A	1.33674	5.60821	5.63312e-11	1.85995e-08
AP1G1	-1.59129	7.89446	6.11946e-11	1.94321e-08
NKTR	-1.68413	9.37164	6.13051e-11	1.94321e-08
PFDN6	1.50607	7.16826	7.67063e-11	2.36823e-08
C12orf43	1.49307	6.60972	7.83221e-11	2.38712e-08
NCRNA00116	1.4967	8.22611	9.7592e-11	2.90007e-08
CCDC107	2.14449	7.20406	1.09232e-10	3.2059e-08
ANKRD1	2.45528	6.45443	1.43028e-10	4.14273e-08
DVL3	-1.7028	8.48224	1.50608e-10	4.26238e-08
CEP110	-1.62338	7.88851	1.74276e-10	4.81752e-08
SFRP4	-2.63493	9.40863	2.01149e-10	5.43401e-08
HBB	-3.22918	13.6529	2.09492e-10	5.5958e-08
OGT	-1.10371	8.42807	2.12383e-10	5.60997e-08
GCAT	1.55204	6.27038	2.1744e-10	5.64664e-08
ITPR3	-1.79329	10.5628	2.18521e-10	5.64664e-08
TMEM119	-2.42272	10.4649	2.30493e-10	5.76791e-08
PCDH20	2.06436	5.5597	2.44039e-10	6.01964e-08
CYP4F11	1.87422	5.60879	2.77328e-10	6.72747e-08
SPOCK2	-2.401	9.82774	3.08164e-10	7.39998e-08
IL17B	2.10439	5.59609	3.30316e-10	7.84623e-08
ETNK2	1.00862	5.60103	3.33348e-10	7.84623e-08
KLHL30	1.89155	5.79825	3.38682e-10	7.89361e-08
ITGA8	4.41108	8.51678	3.50903e-10	8.09904e-08
DSEL	1.66211	6.35794	3.65844e-10	8.28305e-08
LRRC47	1.22813	8.47445	3.96153e-10	8.80163e-08
IL1B	-3.31808	8.97764	4.0841e-10	8.98993e-08
HOGA1	1.08674	5.49922	4.4858e-10	9.69463e-08
SFRS18	-1.26606	9.3287	4.58917e-10	9.74093e-08
PPAPDC3	1.81038	6.40593	4.70642e-10	9.90139e-08
FOSB	-3.48334	12.7176	4.95012e-10	1.02424e-07
NCRNA00174	-1.548	6.76905	4.95466e-10	1.02424e-07
TNFAIP3	-2.45272	9.59947	5.078e-10	1.04068e-07
SRPK3	1.35676	5.37958	5.72892e-10	1.16405e-07
SEMA4A	-2.4381	8.242	6.32526e-10	1.24273e-07
FRK	1.27728	5.76097	6.87594e-10	1.33985e-07
ENDOG	1.47521	6.70421	7.55659e-10	1.46051e-07
DIAPH1	-1.20907	9.12924	8.10771e-10	1.54941e-07
OSBPL3	-1.16777	6.65847	9.2119e-10	1.72437e-07
VTRNA1-3	1.82975	6.10815	1.08684e-09	2.00291e-07
GSDMB	-1.7913	7.8905	1.17054e-09	2.12423e-07
HNRNPH1	-1.51148	7.72409	1.23574e-09	2.22554e-07
RPL31	1.24912	11.8856	1.32196e-09	2.36294e-07
CEP70	1.43948	5.78529	1.5635e-09	2.76896e-07
SERGEF	1.13072	8.54425	1.72773e-09	2.99806e-07
FAM46B	3.10952	7.1497	1.78541e-09	3.05357e-07
ARG2	1.00461	5.59206	1.81968e-09	3.06803e-07
PMM1	1.01411	9.149	1.98091e-09	3.27028e-07
IL2RB	-2.19429	8.45318	2.12899e-09	3.44988e-07
FYN	-1.2586	8.06191	2.19606e-09	3.50382e-07
TIMP4	3.17123	7.23745	2.51647e-09	3.88502e-07
ACTA1	2.54358	5.64469	2.51669e-09	3.88502e-07
RAMP1	2.87432	7.09029	2.6104e-09	4.00368e-07
JUNB	-2.21181	10.0321	2.65119e-09	4.04018e-07
SELL	-3.06581	7.95782	2.86122e-09	4.33248e-07
NPTX2	2.59313	8.05641	3.01807e-09	4.54105e-07
FLJ35220	1.11272	5.68753	3.07844e-09	4.58881e-07
CINP	1.16992	5.49635	3.29495e-09	4.86526e-07
ZC3H12A	-2.56498	8.39964	3.35108e-09	4.89777e-07
ZNF526	1.74649	6.70929	3.54432e-09	5.10661e-07
HES6	1.70755	6.43658	3.68329e-09	5.2599e-07
PAFAH2	1.87747	6.0564	3.69496e-09	5.2599e-07
P2RY8	-2.31968	8.76326	3.84917e-09	5.38954e-07
FIBIN	2.11984	6.25507	3.85404e-09	5.38954e-07
C2orf49	1.5597	6.26914	3.90743e-09	5.43225e-07
VPS52	-1.24744	8.63442	4.30088e-09	5.87614e-07
HERC1	-1.02319	9.2573	4.44934e-09	6.04423e-07
MT1IP	1.93106	9.44712	4.62684e-09	6.21434e-07
ENTPD1	-1.28902	8.99799	5.29056e-09	7.02639e-07
APOB	1.50866	5.53138	5.96368e-09	7.78982e-07
PDK3	1.08258	9.10475	7.07958e-09	9.1469e-07
FKBP10	1.73377	6.25844	7.14936e-09	9.18713e-07
THY1	-1.69709	11.1683	7.69858e-09	9.83969e-07
TTLL7	1.65008	5.83822	7.946e-09	1.00093e-06
BM668860	-1.35118	7.42938	8.34909e-09	1.03918e-06
CCT5	1.43227	6.70008	8.73893e-09	1.08203e-06
ZCCHC8	-1.03202	8.06684	8.85494e-09	1.09072e-06
LOC728392	-1.50209	8.75628	9.28181e-09	1.13212e-06
ARHGAP30	-1.40886	8.08769	9.28633e-09	1.13212e-06
C12orf57	1.09552	11.0882	9.54683e-09	1.15794e-06
MT1X	3.23887	10.4297	9.61438e-09	1.16022e-06
LONP2	1.01922	7.76249	9.85713e-09	1.1835e-06
TBX21	1.02241	5.73184	1.02211e-08	1.21318e-06
KHNYN	-1.50586	8.23555	1.02574e-08	1.21318e-06
AW954199	-1.89523	9.13216	1.04007e-08	1.22403e-06
WDR55	1.64546	7.01852	1.1092e-08	1.28629e-06
KLK1	1.75017	6.01318	1.16633e-08	1.33948e-06
CXXC5	1.38737	10.0309	1.21329e-08	1.38671e-06
MIAT	-2.42009	7.34698	1.23142e-08	1.39402e-06
MPP6	1.25976	5.72056	1.28546e-08	1.44147e-06
PLCH2	-1.81938	6.99295	1.36039e-08	1.50421e-06
RAB17	1.00563	5.4834	1.53569e-08	1.65945e-06
LRRC8A	1.62303	7.50162	1.55509e-08	1.66528e-06
ELK1	1.02811	8.77217	1.58199e-08	1.68649e-06
C1orf110	1.43842	5.53298	1.61256e-08	1.7114e-06
ADCK4	1.54921	6.56272	1.64946e-08	1.74278e-06
SAMD9L	-1.07136	8.80104	1.67242e-08	1.75922e-06
PLXNB1	1.86408	7.55324	1.85276e-08	1.93183e-06
MX2	-1.50231	9.30455	1.93375e-08	1.99009e-06
EGR2	-2.3631	9.68278	1.95055e-08	1.99872e-06
SLC20A2	1.45616	7.65853	1.9669e-08	2.00683e-06
YPEL3	-1.29393	9.89761	2.0173e-08	2.04074e-06
IL6	-3.65965	10.109	2.04698e-08	2.05236e-06
PDGFA	1.07501	5.96354	2.13003e-08	2.1046e-06
PRRT3	1.19086	5.80417	2.13406e-08	2.1046e-06
EXOSC4	1.63647	6.46778	2.14564e-08	2.1046e-06
MFHAS1	2.04529	6.71636	2.15126e-08	2.1046e-06
UCP2	-2.46849	9.61386	2.38077e-08	2.29141e-06
MRPL33	1.05959	10.4451	2.40983e-08	2.31004e-06
CTPS	1.54742	8.0059	2.42565e-08	2.31586e-06
SLC27A5	1.24435	5.92145	2.53371e-08	2.39976e-06
PIK3CD	-1.50653	8.44128	2.55253e-08	2.40798e-06
CST6	2.16673	6.41789	2.64463e-08	2.47523e-06
HRCT1	1.52054	5.64743	2.66844e-08	2.48772e-06
PIM1	-1.95904	9.81096	2.82396e-08	2.62242e-06
MMP14	1.10372	5.71303	2.88378e-08	2.66756e-06
TCRVB	-1.11106	6.6574	2.90775e-08	2.6793e-06
C14orf156	1.19077	11.1142	2.92286e-08	2.68282e-06
POLG	-1.08696	7.93324	2.94507e-08	2.69281e-06
CCDC8	1.11194	5.52268	2.96297e-08	2.69837e-06
ZNF385D	1.83082	8.44161	3.00549e-08	2.70197e-06
LOC728153	-1.98473	9.33178	3.01191e-08	2.70197e-06
TSPAN2	1.37864	5.91471	3.03592e-08	2.70501e-06
GADD45GIP1	1.274	5.87651	3.1832e-08	2.82367e-06
ERLIN1	1.31425	6.28829	3.41453e-08	2.99533e-06
BHLHE40	-1.52961	12.0529	3.44386e-08	3.00996e-06
LTB	-2.74709	9.24838	3.46937e-08	3.01852e-06
C10orf84	1.16795	5.56729	3.47905e-08	3.01852e-06
PTPN3	1.16387	5.70373	3.79361e-08	3.27947e-06
IKZF4	1.05295	5.84703	3.86261e-08	3.32702e-06
ADA	-1.25222	8.77042	3.88763e-08	3.33648e-06
MRAP2	3.22823	7.59168	3.96715e-08	3.39249e-06
FAM116B	-1.36084	8.58947	3.99781e-08	3.40645e-06
LMO7	1.35074	5.61881	4.05595e-08	3.44364e-06
REEP2	1.28597	5.3518	4.52721e-08	3.79689e-06
ZHX3	1.2178	7.90661	4.53589e-08	3.79689e-06
EFCAB4A	-1.50181	7.97979	4.6877e-08	3.87874e-06
GBP4	-1.3528	8.63935	4.6909e-08	3.87874e-06
STAC	1.16916	5.40153	4.69215e-08	3.87874e-06
TMEM11	1.14647	6.13843	4.69893e-08	3.87874e-06
PEX11A	1.33059	6.09645	5.47481e-08	4.39705e-06
CD44	-1.25453	9.56167	5.77231e-08	4.58341e-06
ADPGK	-1.09458	9.32634	5.80383e-08	4.58387e-06
AL049980	1.4191	8.76112	6.28788e-08	4.90725e-06
TCEAL2	2.94431	8.09352	6.29585e-08	4.90725e-06
NDUFAF2	1.06969	9.08756	6.35103e-08	4.91801e-06
MED11	1.07266	5.89946	7.00442e-08	5.37148e-06
BC026095	1.90048	7.7153	7.15873e-08	5.45463e-06
ZBTB3	1.47795	6.47838	7.4247e-08	5.62125e-06
RASAL3	-1.72722	10.2054	8.13436e-08	6.08107e-06
SNAPIN	1.58808	7.24702	8.29492e-08	6.17436e-06
ZBED3	1.51844	5.8575	8.3111e-08	6.17436e-06
FAT3	1.97449	6.48437	8.51699e-08	6.26856e-06
FHL5	2.76056	7.39173	8.89967e-08	6.48993e-06
STK10	-1.2628	7.93753	9.1922e-08	6.68275e-06
CD247	-2.06292	9.57789	9.65069e-08	6.97343e-06
GTSE1	1.21993	6.0899	1.02314e-07	7.30421e-06
SH3RF2	1.07508	6.20697	1.02675e-07	7.30803e-06
KIAA0649	1.1133	5.73627	1.04862e-07	7.44143e-06
FAM46C	-2.30718	10.8885	1.07612e-07	7.56884e-06
PLN	1.85083	7.15919	1.11205e-07	7.76795e-06
ANKRD35	1.37955	7.79726	1.15559e-07	8.00926e-06
PRR3	1.05095	6.51538	1.18935e-07	8.19545e-06
KCNK3	1.53903	6.82181	1.19979e-07	8.2198e-06
FANCE	1.24394	7.58656	1.21495e-07	8.27592e-06
SGK223	-1.27756	7.80848	1.28378e-07	8.62616e-06
GPR68	-2.19547	7.57895	1.28451e-07	8.62616e-06
SDC4	1.48556	8.24658	1.32832e-07	8.87029e-06
PRRC2C	-1.24579	9.58684	1.36648e-07	9.04882e-06
LRTOMT	1.16689	5.86162	1.38506e-07	9.14502e-06
SPR	1.85531	6.83603	1.39062e-07	9.14502e-06
C12orf28	1.12143	5.2847	1.39729e-07	9.14502e-06
LOC439990	-1.49501	9.58882	1.39852e-07	9.14502e-06
MAP3K6	1.16957	9.77819	1.40024e-07	9.14502e-06
ALCAM	1.50553	9.74191	1.40569e-07	9.1555e-06
CSDC2	2.27662	6.87741	1.42773e-07	9.26197e-06
TMSB15B	1.38075	6.58728	1.43305e-07	9.26197e-06
RIMS3	2.22107	7.09611	1.43763e-07	9.26197e-06
CDKN2AIP	-1.0541	7.66579	1.46458e-07	9.41013e-06
TSPAN32	-1.02525	6.32163	1.4784e-07	9.45135e-06
THAP10	1.3294	6.06685	1.47895e-07	9.45135e-06
ITGAL	-1.98517	8.23235	1.57592e-07	1.00023e-05
EGR1	-1.476	12.3214	1.61157e-07	1.01197e-05
COX7A1	1.45531	10.5331	1.61256e-07	1.01197e-05
ZNF77	1.11421	5.62052	1.61333e-07	1.01197e-05
ARSJ	1.00129	5.62542	1.62672e-07	1.01768e-05
C12orf65	1.45352	7.01855	1.65493e-07	1.03262e-05
C1orf190	1.11546	5.92455	1.69469e-07	1.0519e-05
PRRT1	1.04953	5.74267	1.73373e-07	1.07054e-05
EIF4B	-1.13136	11.7677	1.75196e-07	1.07491e-05
PASK	-1.62736	7.11993	1.79425e-07	1.09371e-05
PTGIR	1.42564	6.05809	1.80138e-07	1.09525e-05
AKNA	-1.33625	9.32049	1.85749e-07	1.12076e-05
MANSC1	1.11974	6.13787	1.86319e-07	1.12136e-05
HOXB8	1.0638	5.38592	1.90496e-07	1.14161e-05
PTPLA	2.43176	7.76866	1.90644e-07	1.14161e-05
ZNF540	1.30573	6.20756	1.92202e-07	1.14804e-05
BTN3A2	-1.31513	7.62822	1.94808e-07	1.16069e-05
ENC1	-1.31271	7.94817	2.00058e-07	1.18899e-05
TLE1	1.71315	7.99386	2.05435e-07	1.20886e-05
TMEM223	1.00247	6.27515	2.1145e-07	1.23813e-05
LRMP	-1.94902	8.36803	2.13742e-07	1.24559e-05
PAK1IP1	1.26369	7.44214	2.15311e-07	1.24559e-05
ITK	-2.26313	8.60473	2.1725e-07	1.25053e-05
IL13RA2	2.25933	6.2439	2.2028e-07	1.26491e-05
COL13A1	1.2409	6.5408	2.27874e-07	1.30536e-05
SLC25A4	1.79285	9.5518	2.3313e-07	1.33226e-05
NDUFS5	1.10886	11.255	2.35464e-07	1.34237e-05
FAM65B	-2.10089	8.26245	2.46966e-07	1.39789e-05
PRO0628	-1.49729	6.99364	2.51415e-07	1.41969e-05
MARCKSL1	-1.35984	9.85842	2.5526e-07	1.43458e-05
AK127804	-1.10769	6.14057	2.61189e-07	1.461e-05
CTSZ	2.76346	9.81362	2.62073e-07	1.4625e-05
WDR45L	-1.51143	8.17218	2.66283e-07	1.48252e-05
UBA7	-1.06721	9.94833	2.68272e-07	1.4901e-05
ACTC1	3.79847	8.05406	2.73902e-07	1.51783e-05
CSPG4	2.26454	9.06078	2.7474e-07	1.51893e-05
TNFAIP8L3	1.59901	8.55442	2.88848e-07	1.57862e-05
MAGOH	1.43524	7.81465	2.95971e-07	1.61379e-05
ZNF532	1.43017	9.08324	3.04207e-07	1.64592e-05
TMEM136	1.51081	6.81509	3.14292e-07	1.6866e-05
NFIA	1.87859	8.57609	3.19354e-07	1.70607e-05
ZFHX3	1.08283	9.2099	3.24479e-07	1.72956e-05
CD7	-2.12677	8.25216	3.26026e-07	1.73392e-05
CCR7	-2.90622	8.60133	3.35749e-07	1.77768e-05
ADI1	1.54418	7.02313	3.47347e-07	1.83092e-05
TBC1D10C	-2.11969	9.10325	3.4899e-07	1.83147e-05
KIAA1539	1.07053	8.38582	3.79738e-07	1.9625e-05
SYNC	2.0914	7.40106	3.91005e-07	2.00904e-05
CYorf15B	-1.26093	6.37945	4.04671e-07	2.06407e-05
ETV2	1.02416	5.75075	4.23559e-07	2.14697e-05
CR617046	1.2197	8.15135	4.30483e-07	2.16819e-05
TP53INP2	-1.42629	8.59343	4.53954e-07	2.27629e-05
TBC1D4	-1.32913	7.79856	4.69005e-07	2.32545e-05
MT1A	1.0841	12.8136	4.69541e-07	2.32545e-05
FAM60A	-1.12826	10.2611	4.70183e-07	2.32545e-05
LOC338758	-1.33214	9.74628	4.70509e-07	2.32545e-05
SLC12A4	1.0724	7.10355	4.84789e-07	2.38118e-05
B3GNT8	1.06087	5.94818	5.13497e-07	2.49635e-05
NCOA7	-1.17679	10.3626	5.15282e-07	2.49635e-05
PCDH7	1.0434	5.98064	5.15664e-07	2.49635e-05
SGCG	1.04452	5.31864	5.17688e-07	2.49635e-05
FOXD2	1.52821	6.87178	5.32002e-07	2.56018e-05
TAGAP	-1.54963	6.47275	5.70875e-07	2.71428e-05
CD83	-2.19614	9.68071	5.8562e-07	2.7733e-05
UQCRB	1.41269	6.36893	6.28442e-07	2.9584e-05
IGFBP2	2.37643	9.78345	6.38186e-07	2.99834e-05
PRKCQ	-2.02215	7.61869	6.50002e-07	3.04783e-05
GK5	1.45694	5.90525	6.70176e-07	3.11174e-05
ZFP36	-1.25902	12.7828	6.7633e-07	3.13419e-05
ZDHHC18	-1.24272	7.478	6.82677e-07	3.15745e-05
FANCG	-1.1028	8.0037	6.85819e-07	3.15969e-05
SRPR	-1.16009	9.21926	7.15266e-07	3.2763e-05
TEAD3	1.86579	6.65134	7.20291e-07	3.29298e-05
PPP1R14A	2.00789	10.8471	7.26508e-07	3.31502e-05
RCSD1	-1.50055	7.94309	7.28422e-07	3.31739e-05
SV2A	1.02683	5.82207	7.50934e-07	3.39391e-05
PLCE1	1.37197	6.23134	7.623e-07	3.43223e-05
ISG20	-1.6387	10.6794	8.33228e-07	3.70942e-05
PACSIN3	1.67671	6.43098	8.65769e-07	3.81147e-05
FABP3	1.87488	6.46895	8.70267e-07	3.82419e-05
GBP5	-1.71698	7.84463	8.98282e-07	3.90656e-05
PCDHB12	1.12373	5.61581	8.99148e-07	3.90656e-05
TGM2	1.1266	8.00737	9.01914e-07	3.90656e-05
DLG5	1.2023	6.17462	9.05226e-07	3.91272e-05
CRIPAK	-1.94981	8.46821	9.09109e-07	3.92237e-05
ZBTB47	1.35519	6.91294	9.543e-07	4.08767e-05
PVRL3	1.33632	7.4021	9.81548e-07	4.18929e-05
KCNA5	2.22397	7.85372	1.01128e-06	4.29308e-05
ICAM3	-1.52268	10.2718	1.01721e-06	4.31054e-05
FAM114A1	1.03698	5.53819	1.02411e-06	4.33206e-05
COPG2	1.31263	6.54282	1.03418e-06	4.35351e-05
C20orf108	1.11179	8.75538	1.03468e-06	4.35351e-05
FCN3	1.32412	6.26631	1.0474e-06	4.39929e-05
PLD5	1.79641	5.98138	1.05103e-06	4.40097e-05
HSPB2	1.62331	8.00844	1.05151e-06	4.40097e-05
ZNF696	1.08257	6.77578	1.06579e-06	4.44509e-05
RNF216L	1.07975	6.05531	1.09307e-06	4.55089e-05
ACTN4	1.08479	10.6662	1.11142e-06	4.6192e-05
PARP14	-1.06217	9.15914	1.13654e-06	4.71533e-05
SSH2	-1.01483	8.88511	1.15997e-06	4.78749e-05
SERPINA3	1.71099	10.6251	1.17285e-06	4.81314e-05
MAPK4	1.14494	5.46996	1.17604e-06	4.81314e-05
C5orf39	-1.14161	8.64945	1.18736e-06	4.84708e-05
IL8	-2.74436	9.9292	1.19121e-06	4.84906e-05
NR2F6	1.24262	8.01453	1.20218e-06	4.88008e-05
FAIM3	-2.53568	9.10024	1.20799e-06	4.89139e-05
RPS21	1.99216	8.49003	1.20983e-06	4.89139e-05
RAC2	-1.47392	11.3428	1.24076e-06	4.99941e-05
DACT3	2.22087	9.6624	1.26235e-06	5.0778e-05
ARHGAP4	-1.42633	9.93747	1.28511e-06	5.16063e-05
NR4A2	-2.89759	9.74759	1.31973e-06	5.27292e-05
DOK4	1.41941	7.09802	1.3439e-06	5.35021e-05
SAP25	-1.47288	8.87418	1.35128e-06	5.36293e-05
NEXN	1.9114	9.43198	1.36364e-06	5.39398e-05
ZNFPHEX133	1.58127	7.4088	1.3714e-06	5.41568e-05
ICOS	-2.21755	7.66276	1.39796e-06	5.48204e-05
APLNR	-1.56052	9.36155	1.41292e-06	5.52455e-05
RASL12	2.32146	9.43538	1.42387e-06	5.55826e-05
NTN1	1.02296	5.97029	1.44649e-06	5.61248e-05
PTPRG	1.40298	7.11631	1.44721e-06	5.61248e-05
EPC2	1.00694	5.57759	1.48576e-06	5.73391e-05
RALB	-1.03319	10.2666	1.49243e-06	5.75035e-05
CST7	-1.74281	7.89495	1.52148e-06	5.8339e-05
CLK1	-1.02788	9.35627	1.5441e-06	5.91111e-05
DMXL2	-1.39487	6.80145	1.5565e-06	5.93994e-05
SNX30	-1.19464	7.72741	1.55663e-06	5.93994e-05
PCDHB4	1.4709	6.19214	1.58547e-06	6.03045e-05
ATOH8	2.00102	7.47427	1.61348e-06	6.11757e-05
FOS	-2.14328	12.7131	1.61877e-06	6.12286e-05
LEF1	-2.04612	8.03419	1.63205e-06	6.15853e-05
CHD7	-1.2481	8.14547	1.63742e-06	6.16901e-05
PIM2	-2.44446	10.107	1.64421e-06	6.18478e-05
LPCAT3	1.00919	8.43051	1.68005e-06	6.30961e-05
GUSBL2	1.11791	6.11656	1.7232e-06	6.44112e-05
HCLS1	-1.175	11.3318	1.73098e-06	6.46008e-05
KRT7	1.43819	5.7162	1.7347e-06	6.46378e-05
CBS	1.67587	7.33324	1.82895e-06	6.76201e-05
ZW10	1.15328	8.43735	1.84082e-06	6.79533e-05
MRPS28	1.33665	8.01256	1.9178e-06	7.03578e-05
IL10RA	-1.66828	9.13094	1.92697e-06	7.05851e-05
HLA-DMA	-1.10471	12.4263	1.94552e-06	7.1105e-05
CV318379	1.21698	6.07059	1.94714e-06	7.1105e-05
2024-03-06	1.38201	9.91257	1.97612e-06	7.19263e-05
FXR2	1.02917	7.6974	1.97871e-06	7.19263e-05
DPEP2	-1.39247	8.47228	1.98324e-06	7.1981e-05
SIK1	-3.07303	9.71626	1.99108e-06	7.20454e-05
CCDC126	1.26809	5.71915	2.05896e-06	7.38274e-05
ZNF649	1.17082	5.85903	2.09755e-06	7.50981e-05
ZNF416	1.08536	5.88871	2.12284e-06	7.55858e-05
DOLK	1.16606	7.41544	2.12347e-06	7.55858e-05
SMG1	-1.34326	9.09767	2.14841e-06	7.61166e-05
TRMT12	1.19601	7.54878	2.22845e-06	7.84845e-05
AK125166	-1.05587	7.28629	2.25093e-06	7.91587e-05
GRIA2	1.91754	6.33522	2.30478e-06	8.06943e-05
PELI1	-1.33528	8.70531	2.32717e-06	8.11198e-05
LOC283070	-1.23882	8.43557	2.333e-06	8.11752e-05
NLGN1	1.51989	6.14131	2.3701e-06	8.20151e-05
ARID3A	-1.02821	8.68273	2.39124e-06	8.25064e-05
IRF2BP1	1.15066	6.21163	2.39605e-06	8.25279e-05
UBFD1	1.05991	5.94561	2.41977e-06	8.31288e-05
AASS	1.15162	6.24673	2.49356e-06	8.53735e-05
ACAP1	-1.83705	8.47706	2.49588e-06	8.53735e-05
ALOX15B	1.11566	5.59733	2.53096e-06	8.64491e-05
ARRDC5	-1.30177	6.43915	2.57644e-06	8.74923e-05
LRRC57	1.17635	6.21462	2.58358e-06	8.74923e-05
LENG8	-1.41149	6.69648	2.6219e-06	8.85374e-05
RGS2	-1.49743	12.0282	2.65121e-06	8.92736e-05
GNG2	-1.72608	7.04848	2.73294e-06	9.13924e-05
AK055323	1.26094	8.45828	2.73335e-06	9.13924e-05
PELI3	1.09508	5.75632	2.99795e-06	9.88491e-05
MOXD1	-2.04623	7.17367	3.02158e-06	9.94903e-05
SLC45A1	1.13811	5.88669	3.17124e-06	0.000103986
WDR25	1.18964	6.78597	3.20592e-06	0.000104902
KIAA0232	1.02279	5.72985	3.21208e-06	0.000104902
NHP2	1.19131	8.71207	3.21242e-06	0.000104902
ARHGAP10	1.46363	8.52738	3.23755e-06	0.000105244
COL1A1	-1.85121	11.9018	3.2441e-06	0.000105244
MAP4K1	-1.83549	8.07926	3.30402e-06	0.000106866
CD74	-1.38992	12.066	3.3307e-06	0.00010743
STAT4	-1.24564	8.08498	3.33952e-06	0.00010743
BC041843	-1.50617	8.18183	3.42338e-06	0.000109534
GALNT6	1.02405	5.73408	3.50882e-06	0.000111753
LIG1	-1.03986	7.53578	3.51154e-06	0.000111753
C13orf18	-1.06095	6.79655	3.54433e-06	0.000112496
PLP2	1.22378	8.06368	3.60983e-06	0.000113987
ZBTB9	1.01158	7.09193	3.61048e-06	0.000113987
SMAP2	-1.17462	10.2803	3.64206e-06	0.000114831
IL32	-1.16485	8.13825	3.74395e-06	0.000117576
TNFAIP2	-1.59827	7.81748	3.7591e-06	0.000117812
TMEM176A	-1.17821	9.11637	3.80217e-06	0.000118777
NPAS2	1.26163	5.86628	3.92083e-06	0.000121843
CD55	-1.29372	8.72153	4.02061e-06	0.000124618
MRPS36	1.4057	6.22147	4.06887e-06	0.00012546
FOXD1	1.43138	6.61828	4.19877e-06	0.000128797
PADI4	-2.32483	7.18709	4.24701e-06	0.000130109
FRZB	2.03926	10.1648	4.27138e-06	0.000130661
GSTO2	1.20733	6.02849	4.31728e-06	0.000131638
PPP1R3F	1.06268	6.23116	4.62851e-06	0.00013946
LOC442454	2.27639	9.84305	4.6646e-06	0.000140006
CKMT2	1.64358	7.19513	4.74375e-06	0.000142032
USP36	-1.66557	8.60525	4.76789e-06	0.000142378
PLSCR1	-1.22252	7.12314	4.84789e-06	0.000144061
DOCK2	-1.30937	10.5643	4.91805e-06	0.000145964
CCNL1	-1.50267	8.97058	5.09889e-06	0.000150079
TMEM110	1.07758	6.72107	5.10722e-06	0.000150079
PLCB2	-1.59405	8.48125	5.147e-06	0.000151014
C19orf70	1.0099	10.0521	5.15174e-06	0.000151014
KHDRBS3	1.31916	7.99519	5.19348e-06	0.00015205
WRAP53	1.03773	5.80342	5.30823e-06	0.000154838
DYSF	-1.26757	8.94043	5.59173e-06	0.000162509
GLDN	2.35028	8.41708	5.67039e-06	0.000164594
HCST	-1.13063	10.2797	5.73258e-06	0.000165791
FAM113B	-1.13649	9.6104	5.74585e-06	0.000165973
LIME1	-1.50974	9.55926	5.75487e-06	0.000166032
TCF7L1	1.10737	6.15849	5.82342e-06	0.000167806
CCL4L2	-1.0904	7.02409	5.83978e-06	0.000168074
GFPT2	-2.19944	8.38207	5.89178e-06	0.000168947
TMEM120A	1.73963	9.03111	5.96032e-06	0.000170306
HPS6	1.11784	8.9117	5.97887e-06	0.000170631
NKG7	-1.60794	8.77568	5.99216e-06	0.000170805
FAM50B	1.54622	6.97577	6.02844e-06	0.000171629
TIMP3	-1.5252	11.8305	6.03548e-06	0.000171629
HBEGF	-2.17475	9.82173	6.0449e-06	0.000171691
KLHDC5	1.40665	9.31546	6.30518e-06	0.000178657
ICT1	1.0351	8.03127	6.32733e-06	0.000179071
MTHFD1	1.03038	6.3345	6.34423e-06	0.000179336
ARHGAP9	-1.41959	8.87916	6.3697e-06	0.000179811
SPINT2	1.0836	9.94315	6.48551e-06	0.000182462
CRNKL1	1.1512	5.77201	6.53545e-06	0.000183649
TGFB1I1	1.21316	7.8673	6.63498e-06	0.000185787
LPP	1.35245	11.8425	7.03163e-06	0.000194602
PAPD5	1.13316	8.9058	7.09499e-06	0.000196127
AKAP8L	1.42623	6.42103	7.15718e-06	0.000197616
CLMP	1.75762	6.66864	7.33745e-06	0.000202052
PCYOX1	1.26636	8.7405	7.56569e-06	0.000206973
RIC8B	1.48633	7.47474	7.66024e-06	0.000208838
CD69	-2.13618	8.47606	8.06933e-06	0.000217991
SPSB2	1.13393	6.37459	8.19021e-06	0.000220505
FERMT2	1.06142	11.6296	8.43623e-06	0.000226859
LOC349114	-1.01452	6.45977	8.74799e-06	0.000233407
ARHGAP33	-1.1169	8.30603	9.01548e-06	0.000238846
VCAM1	-1.13484	9.32073	9.02005e-06	0.000238846
UTRN	-1.05926	6.73238	9.11344e-06	0.000240994
PNMAL1	1.59454	6.32275	9.23991e-06	0.000242451
PRIC285	-1.11052	9.45448	9.35231e-06	0.000244321
ECI1	1.07827	8.06771	9.47255e-06	0.000246649
FLJ43663	-1.23417	6.80681	9.56459e-06	0.000248502
HOXA4	1.0559	6.1902	9.86969e-06	0.000255035
DENND4C	1.12781	9.69419	1.02266e-05	0.000262595
TRIM22	-1.48054	9.09854	1.05994e-05	0.000271821
CHCHD6	1.63859	7.33298	1.07685e-05	0.000274973
ENPP5	1.25052	6.10582	1.07939e-05	0.000275031
RHOBTB3	1.89928	8.59635	1.08283e-05	0.000275612
ADCY9	1.44676	6.82913	1.08924e-05	0.000276356
FAM26E	1.03353	5.7264	1.11108e-05	0.000280102
AI349750	-1.87297	8.3119	1.11931e-05	0.000281581
CXCR4	-1.51479	7.89239	1.12545e-05	0.000282528
SDCBP	-1.08033	10.0073	1.12882e-05	0.000283074
PCGF1	1.04815	7.15388	1.16191e-05	0.000290147
SPEG	1.04225	6.33555	1.16492e-05	0.000290596
SGCD	1.08372	5.99069	1.20883e-05	0.000299975
CHCHD1	1.0849	6.83753	1.23536e-05	0.00030592
UFSP2	1.14085	8.97507	1.24256e-05	0.000307063
CD6	-1.84427	8.38387	1.26672e-05	0.000312058
ITGB7	-1.38894	9.01416	1.27318e-05	0.000313001
RAVER2	1.20335	7.46237	1.30571e-05	0.000320006
DKFZp686O16217	-1.85771	8.18428	1.33615e-05	0.000326794
CARD11	-1.27486	7.96414	1.37155e-05	0.000332046
COL1A2	-1.14497	12.6417	1.37159e-05	0.000332046
RASL11A	1.55344	6.16803	1.44517e-05	0.000348085
ZBP1	-1.73911	7.69441	1.4512e-05	0.000349183
C16orf62	1.13776	6.33401	1.47551e-05	0.000353958
WFDC1	2.14241	6.84434	1.57549e-05	0.000374917
FMO1	-1.42917	6.3144	1.62794e-05	0.000386237
AK124143	-1.65004	7.90247	1.63147e-05	0.000386689
THBS1	-1.55602	11.5973	1.64132e-05	0.00038825
TRIB1	-1.27897	11.2971	1.65408e-05	0.00039088
STK38L	1.69531	6.93884	1.68835e-05	0.000398185
SELE	-1.36968	6.74921	1.7266e-05	0.000405299
SFRP2	-2.04152	11.52	1.73152e-05	0.000405952
APBB1IP	-1.06939	9.91715	1.73594e-05	0.000406585
ETS1	-1.06204	11.1166	1.74748e-05	0.000408484
STOML1	1.12232	6.57238	1.76032e-05	0.000410679
C12orf29	1.34775	7.58162	1.83018e-05	0.000425306
SLC4A1AP	1.02689	6.32354	1.8355e-05	0.000426094
ZNF259	1.30392	6.90361	1.87777e-05	0.000434243
NTRK3	1.10852	5.86677	1.90449e-05	0.000439568
FLRT2	-1.22573	8.49422	1.92848e-05	0.000443383
DHCR24	1.4644	6.79337	1.94666e-05	0.00044713
CCT4	1.07707	6.17583	2.00751e-05	0.000459775
SLC24A3	1.80796	7.46808	2.03812e-05	0.000464993
PLAU	-1.36641	10.4191	2.10359e-05	0.000477637
HBG2	-3.0272	8.16444	2.11237e-05	0.00047826
EFHD1	1.84047	10.0578	2.13071e-05	0.000480276
CX3CR1	-1.35185	6.99517	2.2652e-05	0.000504637
OSTM1	1.23456	7.11158	2.27294e-05	0.000504637
LIMCH1	1.80065	9.73664	2.28889e-05	0.000506646
COX7A2	1.00647	11.786	2.30119e-05	0.00050795
AK056211	1.42363	5.88745	2.31497e-05	0.000510044
TPRKB	1.00939	6.35578	2.33914e-05	0.00051394
KDM5D	-2.0674	8.66638	2.35444e-05	0.000516825
2024-09-06	-1.05004	6.81921	2.36077e-05	0.000517735
LTA	-1.27637	6.96964	2.37659e-05	0.000520725
CITED4	1.17746	6.57835	2.4124e-05	0.000527599
CYTH4	-1.26046	10.372	2.41492e-05	0.000527664
CAMK1G	-2.6766	9.33084	2.41772e-05	0.000527791
ADAMTS8	1.78851	6.8846	2.46304e-05	0.000536836
OBFC2B	1.19922	7.55529	2.46819e-05	0.000536836
TDRD10	-1.18381	6.2699	2.47863e-05	0.000538124
CH25H	-1.57782	7.55091	2.48106e-05	0.00053816
SGCA	2.16866	8.01794	2.5397e-05	0.000546391
GPD1L	1.03561	9.88903	2.55003e-05	0.000547623
RNASEH1	1.21933	8.81194	2.63964e-05	0.000564827
CLDN23	1.62913	7.47235	2.65995e-05	0.000567639
TRA2A	-1.0814	8.22953	2.67317e-05	0.000569948
USP13	1.2117	6.81677	2.68558e-05	0.000571883
EGR3	-1.16608	6.89249	2.7184e-05	0.000577521
ATP1A2	2.07527	6.64115	2.86759e-05	0.000599766
BFAR	1.28874	7.82754	2.89739e-05	0.00060527
GZMB	-2.07381	8.53867	2.90392e-05	0.000606102
HLA-DOA	-1.33781	9.52585	2.9322e-05	0.000611311
HOXC9	1.12672	6.10385	2.94596e-05	0.00061326
DENND3	-1.04113	8.27642	3.03542e-05	0.000629129
SLC1A3	1.65508	9.17067	3.07712e-05	0.000636661
FAM129A	1.1357	10.5764	3.23738e-05	0.000664613
FKBP11	-1.47429	10.7747	3.26121e-05	0.000668929
CDK12	-2.44724	9.99786	3.29356e-05	0.000673819
DUSP5	-1.74185	10.4038	3.307e-05	0.000675685
GNG7	-1.23064	8.06234	3.36843e-05	0.000685597
TIMM44	1.05075	6.70874	3.40914e-05	0.000692696
DLST	1.22447	8.10125	3.41956e-05	0.000694221
RCAN2	1.06968	7.75113	3.46009e-05	0.000700653
GPR183	-1.54357	9.84488	3.52237e-05	0.000712052
IER5L	1.28653	7.23271	3.52726e-05	0.000712435
ROBO3	-1.15944	8.11882	3.60359e-05	0.00072255
DEF6	-1.26358	8.76307	3.68839e-05	0.000736222
HMCN1	1.08203	5.46023	3.69275e-05	0.000736474
MNDA	-1.32037	7.63394	3.7325e-05	0.000742534
CD19	-3.01028	8.40949	3.77424e-05	0.000747707
CD151	1.11741	9.41541	3.85844e-05	0.000759326
LGALS3BP	-1.42157	9.23807	3.8662e-05	0.000760226
PHGDH	1.00523	10.495	3.88459e-05	0.00076321
CXCL2	-2.24733	8.94701	3.92364e-05	0.000768976
TDO2	-1.00665	6.19857	3.9606e-05	0.000774304
SFRP1	-1.94544	9.23568	3.96805e-05	0.000774878
RPS17	1.10191	10.8616	3.97314e-05	0.000774878
BG504116	-1.21975	6.35445	3.97355e-05	0.000774878
LOC100505881	1.06304	6.82695	4.06063e-05	0.000788671
NELF	1.14114	9.17124	4.07575e-05	0.000790961
TMEM71	-1.26302	7.58299	4.09817e-05	0.000794665
PRKY	-1.19984	6.74432	4.13328e-05	0.000800166
PLEKHH3	1.059	8.22651	4.16978e-05	0.000805921
LOC346887	1.12006	7.26365	4.17665e-05	0.000806591
BLVRA	1.01336	9.95913	4.35128e-05	0.000836918
RBP1	1.02733	8.91956	4.38181e-05	0.000841428
TMOD1	1.89542	7.89367	4.40753e-05	0.000844321
NDUFB10	1.33765	10.7978	4.43506e-05	0.000848227
ATHL1	-1.44448	8.9551	4.51766e-05	0.000862637
LEFTY2	1.31413	6.74814	4.52524e-05	0.000862698
CSRP1	1.20791	12.1175	4.54507e-05	0.000865784
F13A1	-1.50923	9.87804	4.57637e-05	0.000869657
C18orf45	1.18169	6.01918	4.59329e-05	0.000871479
SAMSN1	-1.20427	7.39215	4.64476e-05	0.000877742
LOC100128893	1.00866	6.3139	4.67455e-05	0.000881824
FAM129C	-1.85509	6.5827	4.68139e-05	0.000881859
CORO1A	-1.42802	9.67418	4.71961e-05	0.000888355
NPNT	1.39975	6.71668	4.73552e-05	0.000889941
CENPV	1.15564	7.26498	4.7955e-05	0.0009005
ZFP91	1.12861	6.20613	4.8339e-05	0.000904142
PAFAH1B3	-1.09404	8.40286	4.86165e-05	0.000908616
BM458075	-1.18668	7.29739	4.99409e-05	0.000927989
RPL26	3.35966	9.54729	4.99653e-05	0.000927989
C10orf35	1.25738	6.47091	5.00236e-05	0.000928347
CRYAB	1.57903	11.276	5.00881e-05	0.000928819
PTPRCAP	-2.09618	8.50322	5.04204e-05	0.000933523
LUM	-1.51141	11.0936	5.06925e-05	0.00093695
SLC36A4	1.35056	6.85234	5.11486e-05	0.000943332
BC070200	-2.17154	7.13794	5.15788e-05	0.000949792
NBEAL2	-1.14397	8.50065	5.23928e-05	0.000960319
PLCG2	-1.17729	10.1872	5.26125e-05	0.000963603
DOCK8	-1.27399	9.15148	5.39335e-05	0.000981747
OSM	-1.87078	7.85542	5.43083e-05	0.000986304
LEPROT	1.31213	10.2502	5.44914e-05	0.000988592
MGP	1.15303	13.1899	5.46595e-05	0.000990413
RER1	1.26023	7.21109	5.48975e-05	0.000993967
CHSY3	1.52727	8.12535	5.50098e-05	0.000994776
USP18	1.19167	6.4301	5.50551e-05	0.000994776
RAB9B	1.33234	6.44981	5.52681e-05	0.000997029
SCG2	-1.52323	8.46807	5.53975e-05	0.000998457
FAM30A	-2.00856	6.69863	5.62367e-05	0.00101015
THBS4	-2.38818	9.37686	5.62589e-05	0.00101015
SDC2	1.49835	8.25644	5.6316e-05	0.00101041
PFKFB3	-1.12394	9.90138	5.90351e-05	0.00105284
SEMA4D	-1.17071	7.94867	5.91731e-05	0.00105451
BCL11A	-1.35843	6.61102	5.95669e-05	0.00106074
PNP	-1.3022	9.69498	5.96769e-05	0.0010619
HLA-DOB	-2.33066	8.12606	6.02435e-05	0.00107038
CD37	-1.85598	8.3444	6.0782e-05	0.00107823
COX17	1.24478	10.4196	6.0853e-05	0.00107823
AL832858	-2.18589	7.89916	6.09823e-05	0.00107867
PIGM	1.23831	8.01674	6.10666e-05	0.00107888
CD96	-1.31164	7.62893	6.1085e-05	0.00107888
ZBTB40	1.45533	7.73098	6.17215e-05	0.0010877
TC2N	1.59939	6.65762	6.23074e-05	0.00109721
IMMP2L	1.26683	7.09856	6.25714e-05	0.00110023
C3	-1.47897	7.94837	6.26888e-05	0.00110148
ZCCHC6	1.58163	7.26677	6.33719e-05	0.00111102
NTF3	1.46841	6.95954	6.48937e-05	0.00113435
SAMD4B	1.15738	7.6478	6.50776e-05	0.00113673
ELP4	1.00294	6.08221	6.57846e-05	0.00114571
POLDIP2	1.03956	6.77134	6.59794e-05	0.00114826
C9orf82	1.15753	6.52016	6.66826e-05	0.00115804
HBG1	-2.89768	7.96038	6.66873e-05	0.00115804
KCNK17	1.43026	6.5607	6.7081e-05	0.00116403
DQ587763	-1.03488	6.46397	6.7151e-05	0.00116439
TASP1	1.06239	6.22545	6.79298e-05	0.00117532
ADAMTSL2	-1.49099	8.49439	7.01862e-05	0.00120472
C15orf28	-1.03753	6.338	7.06041e-05	0.0012084
ALPK2	-1.97471	7.39487	7.20212e-05	0.00122912
PTH1R	1.45631	7.73787	7.25342e-05	0.00123521
CCL2	-1.20166	12.4107	7.39305e-05	0.0012545
C8orf84	2.11988	8.58903	7.48895e-05	0.00126715
SMAD6	1.13207	8.04773	7.55137e-05	0.00127409
C14orf104	1.10252	6.11124	7.73771e-05	0.00130146
AMICA1	-1.4308	9.05368	8.01427e-05	0.00134077
BX090227	-1.16759	6.79566	8.13682e-05	0.0013584
C2CD4B	-1.10965	6.50969	8.16264e-05	0.00136096
JAK1	-1.85989	8.19263	8.23291e-05	0.00137083
SHC4	1.57796	6.15968	8.24309e-05	0.00137133
LPXN	-1.11456	10.5838	8.25918e-05	0.00137155
CD48	-1.50185	9.77626	8.27402e-05	0.00137155
CD79A	-1.68058	7.64917	8.27574e-05	0.00137155
SCRG1	2.27085	9.50465	8.42536e-05	0.00139288
LDOC1	1.68222	8.50966	8.44517e-05	0.00139422
CYB5D1	-1.45984	8.8353	8.49056e-05	0.00140074
MZB1	-2.5436	10.0442	8.5338e-05	0.00140592
REC8	-1.24985	7.51415	8.54045e-05	0.00140604
TAOK1	1.28404	7.62677	8.58147e-05	0.00140986
NELL2	-1.44909	6.54447	8.72567e-05	0.0014296
ZNF343	1.13447	6.52162	8.8596e-05	0.00144656
CD163L1	-1.24046	8.39757	8.9236e-05	0.00145501
PPP1R3C	2.19645	9.23429	9.04072e-05	0.00146807
LIMA1	-1.13611	9.81667	9.21802e-05	0.00149584
DUSP3	1.00365	11.5143	9.42715e-05	0.00152146
PRUNE2	1.3763	7.33477	9.4359e-05	0.00152184
ARL17B	-1.42696	7.27105	9.57938e-05	0.00154185
ZADH2	1.449	6.84254	9.62834e-05	0.00154804
LRRC15	-1.37698	6.73642	9.74413e-05	0.00156413
THUMPD2	1.25902	7.86428	9.9055e-05	0.00158468
IL18RAP	-1.34321	7.83636	0.000101014	0.0016106
IER3	-1.59955	11.1572	0.000103796	0.00164612
PRPS2	1.03651	7.99019	0.000104177	0.00164997
WBSCR20C	-1.17868	7.39891	0.000104649	0.00165523
EPB41L3	-1.04546	9.47484	0.000104814	0.00165674
MCOLN2	-1.49173	8.29976	0.000105147	0.0016609
ANO1	1.32082	8.51932	0.000105257	0.00166153
CXCR5	-1.20246	6.09325	0.000107612	0.00168974
CDH2	1.43694	8.85341	0.00010892	0.00170576
UBD	-1.96396	7.95421	0.000110439	0.001725
TMEM47	1.68537	10.3054	0.000112271	0.00174445
ZNF296	-1.44965	7.49204	0.000115052	0.00177779
IRF8	-1.22782	10.7215	0.000115879	0.0017865
CRNDE	1.0351	6.31247	0.000116254	0.00179113
HEY2	1.36816	8.21235	0.000116484	0.00179235
LOC401093	1.35644	6.40212	0.000118801	0.0018221
ETV3	-1.18988	6.62454	0.000121692	0.0018613
SHANK3	-1.28937	10.391	0.000122577	0.00187036
GJB2	-1.34438	6.8731	0.00012339	0.00187915
BU935198	-1.23736	8.45136	0.000124124	0.00188911
SLC2A3	-1.30163	9.25979	0.000125104	0.00190281
EDNRA	1.2095	8.62293	0.000125719	0.00190834
SOCS3	-2.09157	8.31946	0.000126632	0.0019158
DNAJC19	1.19441	6.18933	0.000126658	0.0019158
ITPK1	1.15133	8.23283	0.000131525	0.00197771
DNM3	-1.02504	6.52787	0.000131909	0.00198222
PBX4	-1.32718	6.86868	0.000133347	0.00199922
SNF8	1.21829	9.02545	0.000133377	0.00199922
S100A4	2.20638	11.2741	0.000139353	0.00207052
PNPLA7	-1.28001	8.81155	0.000140136	0.00207826
ZFP36L2	-1.41441	9.05697	0.000140834	0.00208342
GLIPR1	1.34306	8.97344	0.000141977	0.00209772
CD8A	-1.3153	7.67639	0.000149022	0.00218685
UQCRH	1.0459	9.58665	0.000155369	0.00226462
BX105338	-1.02346	10.2516	0.000157667	0.00228915
OLFML2A	-1.03685	8.81426	0.000160771	0.00232483
SLC47A1	1.66509	6.93702	0.000161771	0.00233573
AW516314	1.03078	6.14634	0.00016449	0.00236995
TMEM123	-1.01103	10.3742	0.000171432	0.00245658
EPHB6	1.14132	6.40216	0.000178412	0.00253368
COL3A1	-1.00987	12.653	0.000183819	0.00259961
AVEN	1.23563	7.37818	0.000185105	0.00261157
CSRP2	1.64846	9.08558	0.000188574	0.0026495
SNTA1	1.03737	7.94096	0.000189309	0.0026567
MYOZ1	1.11924	6.18985	0.000189673	0.00266024
PEBP1	1.31324	10.6971	0.000189901	0.00266186
TTC33	1.16191	5.9993	0.000190139	0.00266363
PLAC8	-1.82713	7.25623	0.000193997	0.00269701
LCN6	1.17266	5.66425	0.000195092	0.00270591
CCL8	-1.19335	10.8907	0.000196386	0.00272227
C4orf31	1.01092	5.44559	0.00019783	0.0027375
CCL3L3	-1.68535	9.09719	0.000198125	0.00273998
G0S2	-2.03308	7.23242	0.000198866	0.00274355
POLR3F	1.12974	7.70461	0.00019896	0.00274355
QPRT	-1.2241	7.69989	0.000202768	0.00279072
CLEC11A	-1.23995	7.93984	0.000203502	0.00279483
abParts	-1.22522	7.16375	0.000203597	0.00279483
MEG3	-1.07635	7.38842	0.00020362	0.00279483
MAST2	1.02263	6.45837	0.000203989	0.00279506
FCER1A	-1.64674	8.40618	0.000204118	0.00279521
SHROOM3	1.92344	7.75265	0.000205167	0.00280473
SPIB	-1.60908	6.52784	0.00020822	0.00283831
WFS1	1.19134	9.71978	0.000210023	0.00285633
GZMK	-1.57533	9.0182	0.000210285	0.00285693
BAMBI	1.67013	8.25744	0.000210548	0.00285693
EXOSC5	1.19088	6.51103	0.000212956	0.00287811
EEPD1	1.19912	6.33823	0.000214378	0.0028924
NPDC1	-1.14793	7.53983	0.000222919	0.00298954
LIMS2	1.42447	8.48735	0.000232936	0.00308673
KLHL6	-1.30308	7.29466	0.000236249	0.00311846
SH3RF1	1.00984	6.44078	0.000239839	0.00315424
NLRC5	-1.15994	6.20114	0.000239987	0.00315424
PTGS2	-1.66485	9.37296	0.000242267	0.00318024
ATP13A1	-1.353	9.16959	0.000246424	0.00322768
ADORA3	1.31806	7.23869	0.000248987	0.00325229
TBX2	1.20266	7.77961	0.000251183	0.00327557
FCRH3	-1.85283	7.38042	0.00025295	0.00329344
SNIP1	1.0071	8.01702	0.000252968	0.00329344
HIF1A	-1.10157	8.30709	0.000254318	0.00330435
ZNF791	1.02693	7.56811	0.00026087	0.00337046
SLMAP	1.33015	10.5082	0.000261298	0.00337416
C9orf123	1.03696	7.75331	0.000264022	0.00339826
PTCHD1	1.44113	5.84152	0.000271165	0.00346954
SLC2A14	-1.62456	6.51909	0.000277648	0.00354105
CPLX1	-1.22482	7.5816	0.000280066	0.00356424
SIDT1	-1.05345	6.02624	0.000282053	0.00358377
SCARA3	1.1988	6.94818	0.000286303	0.00363002
FAM110B	1.12111	6.25682	0.000290908	0.00367859
TNS1	1.05569	8.40961	0.000292023	0.00368893
NNMT	1.04311	10.9209	0.000292035	0.00368893
CR2	-2.05139	6.91626	0.000294568	0.00371499
KCNMB1	1.70721	10.1259	0.000296969	0.00373734
PLEKHG3	1.09023	8.15025	0.000298392	0.00374669
C7orf58	1.7453	9.89868	0.00029952	0.00375553
CD3D	-1.11198	7.69466	0.000300557	0.0037606
PACAP	-1.36789	6.55603	0.000301281	0.00376768
AA828835	-1.67241	7.12405	0.000303194	0.00377967
PDIA6	-1.12838	8.59189	0.000309434	0.00383718
PKD1	1.03134	7.98842	0.000309744	0.00383718
C3orf54	1.18197	7.41067	0.000315429	0.00388533
MRPL12	1.15364	7.41805	0.00031634	0.00389021
CRISPLD2	-1.53056	11.0643	0.000316479	0.00389021
HSPB8	1.55423	9.18964	0.000316966	0.00389217
MYOM1	1.57599	8.93082	0.000318997	0.0039059
PCOLCE2	1.39834	9.3579	0.00031907	0.0039059
INMT	1.12411	10.2987	0.000324066	0.00395484
KNTC1	-1.04394	8.48255	0.000324854	0.00396238
IGFBP6	1.15852	11.2312	0.000325018	0.00396238
FHL1	1.37256	11.1751	0.000328161	0.00399578
ADC	-1.00174	6.01775	0.000334075	0.0040448
PTGDS	-1.2577	11.3204	0.00033416	0.0040448
PATL2	-1.07967	6.17494	0.000338411	0.00409209
C5orf20	-1.02264	6.25019	0.000338671	0.00409315
LOC388564	-1.07571	7.71248	0.000339006	0.00409512
TMC6	-1.08386	8.19612	0.000344661	0.00415288
NUP210	-1.49633	7.69548	0.000344908	0.00415305
SEL1L3	-1.39563	10.0335	0.00034895	0.00418832
FAP	-1.32673	9.01305	0.000357015	0.00426319
BC042023	1.02168	5.96935	0.000357044	0.00426319
PRF1	-1.09961	7.1701	0.000357873	0.00427095
IL7R	-1.47384	9.2352	0.000359882	0.00429276
SLC39A14	1.16459	9.22739	0.000363673	0.00432712
SNORA10	-1.04006	7.06832	0.000364822	0.00433863
MMP9	-2.05743	11.3393	0.00036813	0.00436922
STX8	1.08067	8.49943	0.000372628	0.0044072
SPIN4	1.31049	7.0649	0.000375497	0.00443672
C17orf79	1.36336	9.17157	0.000387889	0.00455597
SLC41A1	1.02691	7.12369	0.000393595	0.00459574
PVRIG	-1.59135	6.96606	0.000395182	0.00460748
BE620333	-1.00475	6.84753	0.000396231	0.00461384
LRCH4	-1.02862	8.81549	0.000402789	0.00467325
ADH1B	1.68306	8.2458	0.00040463	0.00468359
C21orf63	1.04068	8.7416	0.000408423	0.00472035
FAM63B	1.08356	6.50431	0.000409976	0.00473354
SERPINE2	-1.02829	12.7053	0.00041337	0.00476116
COX6B1	1.96803	10.0643	0.000417418	0.00480081
TRIB3	1.13015	7.13908	0.000423831	0.00485577
ITIH4	1.01262	5.97767	0.000424055	0.004856
HLA-DPA1	-1.0025	12.7896	0.000433971	0.00494099
C14orf142	1.2411	7.3072	0.000435927	0.00495614
FOXC1	1.12616	11.5683	0.000437491	0.00496917
PLEK	-1.09933	10.6513	0.000444599	0.00503307
FZD2	1.22019	7.48519	0.00044822	0.00506441
EPSTI1	-1.08391	9.23866	0.000448581	0.00506609
HSH2D	-1.51698	6.68905	0.000454238	0.00511055
SMOC2	1.1585	10.618	0.000454885	0.00511541
MAOA	1.6423	9.91397	0.000455214	0.0051167
CDS2	1.05788	8.11898	0.000458717	0.00514633
OS9	-1.0513	8.54736	0.000461382	0.00517379
ZNF12	1.07986	6.96136	0.000468774	0.00524431
PDLIM3	1.25335	10.3457	0.000469722	0.00524751
FLNC	1.91226	10.4192	0.000472486	0.00527272
TIGD7	1.03398	6.69203	0.000472644	0.00527272
PAPLN	-1.2323	8.40735	0.000473605	0.00527849
LACTB2	1.19256	7.07362	0.000486528	0.00539721
HSPA2	1.20041	7.82156	0.000488642	0.00541561
ZNF426	1.22014	6.50465	0.000491382	0.00544344
HLA-H	-1.0619	11.8837	0.000499772	0.00552209
CERCAM	-1.05325	8.41815	0.000502488	0.0055458
RAB5C	1.20629	8.1908	0.000505588	0.00557225
NUPR1	1.32612	9.61517	0.000509318	0.00560297
SNCG	1.44934	6.94442	0.000510063	0.00560857
TRPC1	1.29792	7.69165	0.000514643	0.00564848
C3orf70	1.35385	7.25661	0.000515382	0.00565399
SORT1	1.00115	9.82059	0.000516802	0.0056571
SLC12A8	-1.26435	7.55875	0.000516934	0.0056571
AL359560	-1.10326	7.52634	0.000517132	0.0056571
POP7	1.09743	7.04078	0.000519307	0.00567347
LCP2	-1.00318	6.45239	0.000521213	0.00568646
MED1	1.11497	8.07661	0.000538526	0.00583518
HOXC8	1.21889	7.32532	0.000539654	0.00584457
PID1	1.17565	8.10594	0.000546245	0.00590536
RPL39	1.3878	12.0833	0.000551533	0.00595711
PNOC	-1.51735	6.54906	0.000555894	0.00599332
H19	-1.24682	10.7187	0.000561898	0.00604708
LARP6	1.15165	8.14812	0.000562932	0.00605547
E2F2	-1.04475	7.30888	0.000568936	0.00610073
PLBD2	1.1509	7.51052	0.000584611	0.00624066
SERP2	1.0039	6.68551	0.000589048	0.00628192
C21orf7	1.04884	8.96439	0.000592315	0.00630027
CD52	-1.47379	10.3984	0.000594946	0.00631412
IFI16	-1.19313	10.2808	0.000607068	0.0064113
RRAGD	1.25532	8.80671	0.000609108	0.00642428
GALM	1.04054	7.89642	0.000609492	0.00642442
TMEM144	1.23294	7.26378	0.000611459	0.00643765
COMP	-1.37592	11.3466	0.000616024	0.00646853
CYGB	-1.20831	9.1444	0.000618623	0.00648722
HSPB11	1.37702	7.40986	0.000623335	0.00652512
ZNF684	1.00355	6.02113	0.000626751	0.00654934
NOP16	1.14997	7.23879	0.000627309	0.00655229
IRF4	-1.33437	6.97826	0.000628709	0.00656404
BM999001	-1.29007	7.66455	0.000633933	0.00660697
CRABP2	-1.18063	7.97401	0.000634271	0.00660759
CD79B	-1.74055	8.48836	0.000639354	0.00664362
PERP	1.14516	7.14805	0.000639406	0.00664362
BEX5	1.07175	6.32997	0.000640891	0.00665033
ALDH1B1	1.57536	7.67154	0.000641921	0.00665811
WSB2	1.06127	8.69908	0.000646538	0.00669724
VPREB3	-2.45028	7.65763	0.000652565	0.00673439
NR2F1	-1.4141	7.86529	0.000682731	0.0069869
SSFA2	-1.1129	6.7358	0.000683292	0.00698963
GMDS	1.3375	9.88385	0.000690226	0.00704843
MRPL19	1.17264	7.58925	0.000696761	0.00710906
CNN1	2.1863	9.83239	0.000699344	0.00711924
C20orf103	-1.5047	6.72552	0.000705508	0.00717367
LRP1	1.13176	8.79162	0.000706264	0.00717521
C10orf88	1.09001	6.29207	0.000740522	0.00744653
DKFZp779O012	-1.53807	7.14619	0.000752679	0.00753366
CDH13	1.46796	8.17197	0.000774285	0.00770443
PARVG	-1.08315	9.50611	0.000774535	0.00770443
PSMA2	1.24922	7.40616	0.000782022	0.00776892
OAF	-1.08078	10.1715	0.000797186	0.00789975
MRPL38	1.0637	8.7845	0.000801558	0.00792655
MYOT	1.38839	5.86864	0.000807433	0.00797028
RASD2	1.08126	6.39081	0.000809998	0.00798345
PSORS1C1	-1.98061	7.65419	0.000816923	0.0080417
CXCL13	-2.32497	7.42826	0.000828426	0.00812466
LPHN2	1.17623	8.46932	0.000835469	0.00818583
RUSC2	1.1536	7.86299	0.000835696	0.00818583
PPP1R12C	1.33649	7.80414	0.000837599	0.00820109
TMEM154	-1.10295	7.461	0.000880144	0.00853678
STARD8	1.21587	8.04317	0.000892789	0.00863126
SETD6	1.13516	6.27773	0.000907416	0.00875843
FHL3	1.28197	7.41506	0.000920506	0.00884527
NOV	1.84716	10.7172	0.000923822	0.00885923
CD24	-1.93525	8.71903	0.000937887	0.00895437
RAB33B	1.00038	8.22165	0.000947886	0.009023
KIAA1199	-2.09889	10.1326	0.000948112	0.009023
FICD	1.37732	7.1985	0.000958378	0.00908796
S100A3	1.06698	6.77824	0.000960168	0.00909648
TUBB3	-1.26047	8.04262	0.000982582	0.00926574
ITGAM	-1.08179	9.23983	0.00103383	0.00963815
C12orf75	1.34945	9.44149	0.00103559	0.00965073
LRPAP1	1.00646	9.25525	0.00103687	0.00965511
ZNF25	1.05601	9.10685	0.00104752	0.00974668
PSD4	-1.15988	7.82499	0.00105384	0.00978634
E2F5	-1.18772	7.19054	0.0010565	0.00980337
NFXL1	1.07586	6.66686	0.00105766	0.00981028
TNFRSF13B	-1.77526	6.74538	0.00106591	0.00985992
CADM4	1.01552	5.75932	0.00107585	0.00994019
LRP10	1.02801	10.6905	0.00109125	0.0100435
PALLD	1.07603	11.5258	0.00110565	0.0101485
POU2AF1	-2.10371	7.75069	0.00115021	0.0104846
PHF23	1.01757	7.94314	0.00115544	0.0105202
ALDH18A1	1.00273	8.17112	0.00116534	0.0105941
PIGX	1.21466	8.10644	0.00117012	0.0106132
GEM	-1.229	8.43898	0.001183	0.0107057
C2orf18	1.10012	6.76147	0.00118623	0.0107184
CAP2	1.62592	8.76215	0.00118738	0.0107227
PPP1R15A	-1.11875	11.5733	0.0011915	0.0107538
TMBIM1	1.23024	9.59131	0.00120796	0.0108724
MMP11	-1.63655	8.05634	0.00122184	0.0109693
LMOD1	1.83814	8.04783	0.00124199	0.011088
RNF170	1.2206	6.2445	0.00127379	0.0113245
FGGY	1.03214	7.00444	0.00129196	0.0114603
GM2A	-1.02035	7.66356	0.00129683	0.011495
FAH	1.03113	7.57477	0.00130718	0.0115608
BANK1	-2.09741	7.12786	0.00130853	0.0115676
TUBB1	-1.407	6.37939	0.00132273	0.0116594
O1/O11 and JK2	-1.81506	6.71898	0.00133785	0.0117529
TPSAB1	-1.39932	8.05755	0.00135139	0.0118635
YIPF6	1.03008	9.25505	0.00137178	0.0119938
GPR132	-1.01637	6.31628	0.00137537	0.012015
RASGRP1	-1.3651	6.72995	0.00137829	0.0120331
RPL35A	1.5583	11.9208	0.0013835	0.0120653
STAP1	-1.42229	6.41365	0.0014169	0.012296
TRAF3IP3	-1.50564	7.5604	0.00143812	0.0124548
TNF	-1.03067	6.71765	0.0014453	0.0125079
HLA-DQA1	-1.45099	9.00322	0.00150117	0.0128603
AK093878	-1.04049	7.92588	0.00151109	0.0129174
MYH10	1.41281	12.3121	0.00151878	0.0129614
CD5	-1.14017	6.28215	0.00154289	0.0131231
PARVA	1.05618	7.33001	0.00156915	0.0133054
HOXB7	1.23179	8.06687	0.00157148	0.0133186
TRIM32	1.16292	6.7238	0.00159297	0.0134337
CRIM1	1.08671	6.46808	0.00160349	0.013508
ITGA11	1.16322	7.96024	0.00160832	0.0135344
PRND	-1.39432	6.19009	0.00161211	0.0135614
C9orf3	1.0052	7.81339	0.00167461	0.0139735
CSF3R	-1.04396	7.69601	0.00168749	0.0140613
BACE2	1.05572	8.6718	0.00176891	0.0146167
LOC401233	1.0233	6.69383	0.00178703	0.0147357
ASTE1	1.05416	6.6546	0.00180359	0.0148209
C4orf27	1.13599	7.52708	0.00182284	0.0149278
CDH3	-1.06851	6.20846	0.00183342	0.0149831
SMTN	1.02416	7.34602	0.00188499	0.015336
ITGA5	1.19229	10.8823	0.00189617	0.0154007
PCP4	1.37832	5.58972	0.00191766	0.015538
BQ439091	-1.04495	6.42729	0.00192951	0.0156021
LOC440157	-1.07775	6.38528	0.00195324	0.0157565
HDC	-1.17123	7.75788	0.00201692	0.0161506
CFDP1	1.661	7.67029	0.00202871	0.0162112
GNG12	1.22959	6.56144	0.00203473	0.016243
GDF15	1.11828	6.4368	0.00205795	0.0163899
AL080095	1.12799	8.70219	0.00212559	0.0168104
NCS1	1.24603	8.54941	0.00214077	0.016891
USF1	1.36022	6.42901	0.00224056	0.01755
PGM5	1.03273	8.62054	0.00224587	0.0175744
KCTD10	1.07397	9.26462	0.00226551	0.0176792
CCL21	-1.63324	9.28723	0.00233607	0.0180956
RBPMS2	1.20092	8.57922	0.00233821	0.0181063
FCGR3B	-1.10856	7.34113	0.00237316	0.0182994
ACTG2	1.45299	12.6029	0.00241169	0.0185484
A2M	1.03102	12.3285	0.00244113	0.0187156
C5orf46	1.51103	8.45831	0.00244757	0.0187576
FCHO2	1.10002	8.17957	0.0024779	0.0189438
TP53INP1	-1.28441	9.60947	0.00250128	0.0190892
DENND1C	-1.0985	6.49654	0.00255548	0.0194343
C19orf10	1.11454	9.42296	0.0027064	0.0203392
ACVRL1	1.12313	7.09701	0.00275137	0.020601
FCRLA	-2.12748	8.11329	0.00283926	0.021093
MYH11	1.63943	10.9336	0.00293293	0.0216208
PROM1	1.32731	6.38356	0.00296176	0.0217853
OGN	1.04291	7.50532	0.00297942	0.0218973
ERC1	-1.0952	5.87636	0.00299514	0.0219832
EDN1	1.23121	7.72341	0.003052	0.0222903
KDM6B	-1.08672	6.08284	0.00312789	0.0227468
ALDH1A3	-1.25979	8.86771	0.0032118	0.0231938
MYO1F	-1.01954	7.71673	0.00325237	0.0234157
GZMH	-1.08765	7.69447	0.00326716	0.0234866
AL049987	-1.18043	8.47139	0.00330242	0.0236542
KIAA1683	-1.147	7.91172	0.00337332	0.0240462
LOC439949	-1.11522	6.38697	0.0034019	0.0241919
ODZ3	-1.43912	6.94782	0.00342626	0.0243287
STAMBPL1	-1.14569	8.05249	0.00348413	0.0246512
C4orf7	-2.31486	6.95673	0.00356835	0.0250977
ECHDC3	1.01989	7.05925	0.00357314	0.0251165
ZNF277	-1.12833	8.54877	0.00362225	0.0253574
TMEM204	1.01643	8.41487	0.00364044	0.0254542
KLHL9	1.05306	8.68632	0.00365059	0.0255176
ZFP42	-1.5163	6.96231	0.00368682	0.0257104
GREM1	-1.43817	7.70892	0.00370466	0.025797
AF038185	-1.08242	7.13261	0.00386763	0.0266276
RGS5	1.33769	10.3577	0.00390625	0.0268546
MRPL16	1.03383	8.58813	0.00406214	0.0277498
CXCL1	-1.26061	6.77949	0.00416511	0.0282906
TIMD4	-1.93777	6.88473	0.00418099	0.0283476
BLK	-1.62986	6.81156	0.00426222	0.0287351
CD3E	-1.07303	6.3562	0.00435203	0.0291521
C12orf23	1.04834	7.54288	0.00443161	0.0295105
MAN2B2	1.15611	10.4978	0.00447212	0.0297137
SYTL1	-1.09766	6.32953	0.00463577	0.0304773
GANAB	1.11989	8.81453	0.00464458	0.0305268
ADAM8	-1.45223	8.48907	0.00464919	0.0305402
FNDC1	-1.53804	9.2148	0.00468447	0.0307259
CD1C	-1.11626	6.38537	0.00469373	0.0307563
RPL10A	1.25019	11.0788	0.00474969	0.031046
LOC90925	-1.48594	6.34235	0.00483394	0.0313928
ADH1A	1.32545	10.7513	0.00494208	0.0319529
SLAMF1	-1.1493	6.61595	0.00512418	0.0328259
IGLL3P	-2.077	10.262	0.00533968	0.0338507
DCHS1	1.06043	7.68634	0.00539689	0.0341497
AMPD1	-1.32596	6.60296	0.00540223	0.0341744
STMN2	-1.45279	6.83545	0.00546423	0.0344566
IL2RG	-1.09972	6.34062	0.00556201	0.0349249
SPON1	-1.53395	9.71632	0.00566092	0.0352943
PHLDA1	-1.36075	9.25119	0.00566755	0.0353263
CBLN4	-1.19199	5.95903	0.00579193	0.035979
MEF2C	1.19226	8.57487	0.00585483	0.0362796
HBD	-1.21167	6.67265	0.00588678	0.0364254
IGJ	-1.96043	10.6624	0.00589782	0.0364463
PROK2	-1.3477	6.64163	0.00613028	0.0375026
PRICKLE1	-1.01307	9.26617	0.00649403	0.0391933
LAX1	-1.27922	7.36432	0.00668722	0.0401194
KIAA1217	-1.01637	7.30228	0.00696478	0.0413934
RGS1	-1.29882	10.8947	0.00700894	0.0415624
SLC7A5	-1.28125	9.03872	0.00717852	0.0423462
RNF19B	-1.15524	8.24532	0.00718984	0.0423814
ALPL	-1.01599	9.19685	0.00722094	0.0425049
CD22	-1.02722	6.43971	0.00753517	0.0439366
TCL1A	-1.32921	6.13856	0.00758177	0.0441119
JSRP1	-1.74658	8.06519	0.00774371	0.044802
RPS4Y2	-1.18272	8.14015	0.00814676	0.0465225
CTSG	-1.01593	8.89772	0.00818895	0.0466513
MCTS1	1.09279	7.54723	0.00833199	0.0472285
TNFAIP8L1	1.006	6.64256	0.00847154	0.0478598
CD38	-1.14892	7.47809	0.00871323	0.0488983
GPR18	-1.17112	6.01662	0.00878939	0.0492343
C20orf177	1.26948	7.34687	0.00882651	0.049384

## Sheet: Table S7
Table S7 Fulllist of telomrer related DEGs.
RPS4Y2	NR2F6	TEAD3	ARHGAP9
FHL1	ARRDC5	TBX2	CCNL1
PACSIN3	PRKCQ	PLCH2	FOS
CSRP1	FOSB	EGR1	JUNB
SMG1	WRAP53	ZBTB16	JSRP1
WFS1	ZFP42	AMPD1	ETS1
FOXD2	PASK	CAMK1G	ISG20
CHD7	PIM2	E2F5	HIF1A
FXR2	TRIM22	ADA	KLF15
SNCG	CDK12	PLCG2	BCL11A

## Sheet: Table S8
Table S8. Top 10 most significant GO enrichment analysis od telomere related DEGs.
ONTOLOGY	ID	Description	GeneRatio	pvalue	p.adjust	qvalue	Count
BP	GO:1902895	positive regulation of miRNA transcription	4/40	2.87056e-06	0.00334765	0.00232768	4
BP	GO:2000630	positive regulation of miRNA metabolic process	4/40	5.83057e-06	0.00334765	0.00232768	4
BP	GO:1902893	regulation of miRNA transcription	4/40	8.22136e-06	0.00334765	0.00232768	4
BP	GO:0061614	miRNA transcription	4/40	8.77497e-06	0.00334765	0.00232768	4
BP	GO:0070233	negative regulation of T cell apoptotic process	3/40	1.72267e-05	0.00451993	0.00314278	3
BP	GO:2000628	regulation of miRNA metabolic process	4/40	1.77717e-05	0.00451993	0.00314278	4
BP	GO:0071277	cellular response to calcium ion	4/40	3.37057e-05	0.00734687	0.0051084	4
BP	GO:0010586	miRNA metabolic process	4/40	3.85157e-05	0.00734687	0.0051084	4
BP	GO:1903131	mononuclear cell differentiation	7/40	5.35696e-05	0.00908302	0.00631557	7
BP	GO:0070229	negative regulation of lymphocyte apoptotic process	3/40	6.48828e-05	0.00990112	0.00688441	3
CC	GO:0016607	nuclear speck	6/40	0.000177458	0.0172134	0.0155042	6
CC	GO:0015030	Cajal body	3/40	0.000578421	0.0280534	0.0252678	3
CC	GO:0090575	RNA polymerase II transcription regulator complex	4/40	0.00154394	0.0499208	0.0449639	4
CC	GO:0000307	cyclin-dependent protein kinase holoenzyme complex	2/40	0.00455416	0.110438	0.0994725	2
CC	GO:0016605	PML body	2/40	0.0189353	0.220945	0.199006	2
CC	GO:0022626	cytosolic ribosome	2/40	0.0189353	0.220945	0.199006	2
CC	GO:0019908	nuclear cyclin-dependent protein kinase holoenzyme complex	1/40	0.0199549	0.220945	0.199006	1
CC	GO:0031932	TORC2 complex	1/40	0.0199549	0.220945	0.199006	1
CC	GO:0038201	TOR complex	1/40	0.0219289	0.220945	0.199006	1
CC	GO:0033391	chromatoid body	1/40	0.0238991	0.220945	0.199006	1
MF	GO:0001216	DNA-binding transcription activator activity	10/40	4.6933e-08	5.63196e-06	4.19927e-06	10
MF	GO:0001228	DNA-binding transcription activator activity, RNA polymerase II-specific	9/40	5.51723e-07	3.31034e-05	2.46824e-05	9
MF	GO:0001221	transcription coregulator binding	4/40	8.97524e-05	0.0035901	0.00267683	4
MF	GO:0106310	protein serine kinase activity	6/40	0.000122039	0.00366116	0.00272981	6
MF	GO:0004674	protein serine/threonine kinase activity	6/40	0.000305087	0.00732209	0.00545945	6
MF	GO:0140297	DNA-binding transcription factor binding	6/40	0.000523542	0.0104708	0.0078072	6
MF	GO:0004697	protein kinase C activity	2/40	0.000611772	0.0104875	0.00781964	2
MF	GO:0004435	phosphatidylinositol phospholipase C activity	2/40	0.00144401	0.0216602	0.0161502	2
MF	GO:0004629	phospholipase C activity	2/40	0.0017965	0.0239534	0.01786	2
MF	GO:0019239	deaminase activity	2/40	0.00232357	0.0278828	0.0207898	2

## Sheet: Table S9
Table S9. Top 10 most significant KEGG enrichment analysis of telomere related DEGs.
ID	Description	GeneRatio	pvalue	p.adjust	qvalue	Count
hsa04380	Osteoclast differentiation	0.190476	0.000312057	0.032766	0.0256215	4
hsa05235	PD-L1 expression and PD-1 checkpoint pathway in cancer	0.142857	0.00118382	0.0621505	0.0485989	3
hsa04659	Th17 cell differentiation	0.142857	0.00206673	0.0723356	0.0565632	3
hsa04935	Growth hormone synthesis, secretion and action	0.142857	0.00279092	0.0732617	0.0572873	3
hsa05167	Kaposi sarcoma-associated herpesvirus infection	0.142857	0.0106244	0.123708	0.0967338	3
hsa05221	Acute myeloid leukemia	0.0952381	0.011036	0.123708	0.0967338	2
hsa05031	Amphetamine addiction	0.0952381	0.0116762	0.123708	0.0967338	2
hsa05211	Renal cell carcinoma	0.0952381	0.0116762	0.123708	0.0967338	2
hsa00562	Inositol phosphate metabolism	0.0952381	0.0130047	0.123708	0.0967338	2
hsa05214	Glioma	0.0952381	0.0136927	0.123708	0.0967338	2

## Sheet: Table S10
Table S10. Top 10 most significant Reactome enrichment analysis of telomere related DEGs.
ID	Description	GeneRatio	pvalue	p.adjust	qvalue	Count
R-HSA-9031628	NGF-stimulated transcription	0.148148	2.3154e-06	0.000460766	0.000380214	4
R-HSA-198725	Nuclear Events (kinase and transcription factor activation)	0.148148	1.41541e-05	0.00140833	0.00116213	4
R-HSA-187037	Signaling by NTRK1 (TRKA)	0.148148	0.000171146	0.0113527	0.00936798	4
R-HSA-166520	Signaling by NTRKs	0.148148	0.000307833	0.0153147	0.0126374	4
R-HSA-74217	Purine salvage	0.0740741	0.000453305	0.0180415	0.0148875	2
R-HSA-8956321	Nucleotide salvage	0.0740741	0.00144804	0.0480268	0.0396307	2
R-HSA-1855204	Synthesis of IP3 and IP4 in the cytosol	0.0740741	0.00214703	0.0547757	0.0451997	2
R-HSA-6785807	Interleukin-4 and Interleukin-13 signaling	0.111111	0.00232787	0.0547757	0.0451997	3
R-HSA-9734735	Defective ADA disrupts (deoxy)adenosine deamination	0.037037	0.00247729	0.0547757	0.0451997	1
R-HSA-2871796	FCERI mediated MAPK activation	0.0740741	0.00280013	0.0557226	0.0459811	2

[truncated: 4 more sheets: Table S11, Table S12, Table S13, Table S14]
